# Supplementary material for: Ethyl 3-(4-chloro­phen­yl)-2-phenyl-3-(4-phenyl-1,2,3-selena­diazol-5-yl)propano­ate
Source: Acta Crystallogr Sect E Struct Rep Online. 2013 Jul 10;69(Pt 8):o1239. doi: 10.1107/S1600536813017790 (PMC3793742; doi:10.1107/S1600536813017790)
Supplement: Supplementary file 1 [file e-69-o1239-sup1.cif]

##############################################################################
#                                                                            #
# This CIF contains the data in a paper accepted for publication in          #
# Acta Crystallographica Section E. It conforms to the requirements of       #
# Notes for Authors for Acta Crystallographica Section E, and has been       #
# peer reviewed under the auspices of the IUCr Commission on Journals.       #
#                                                                            #
# Full details of the Crystallographic Information File format               #
# are given in the paper "The Crystallographic Information File (CIF):       #
# a New Standard Archive File for Crystallography" by S. R. Hall, F. H.      #
# Allen and I. D. Brown [Acta Cryst. (1991), A47, 655-685].                  #
#                                                                            #
# The current version of the core CIF dictionary is obtainable from          #
# ftp://ftp.iucr.org/pub/cif_core.dic.                                       #
#                                                                            #
# Software is freely available for graphical display of the structure(s)     #
# in this CIF. For information consult the CIF software page                 #
# http://www.iucr.org/resources/cif/software.                                #
#                                                                            #
# This file may be used for bona fide research purposes within the           #
# scientific community so long as proper attribution is given to the journal # 
# article from which it was obtained.                                        #
#                                                                            #
##############################################################################
data_global
_audit_creation_method     SHELXL-97
_journal_date_recd_electronic     2013-06-14
_journal_date_accepted     2013-06-28
_journal_name_full     'Acta Crystallographica, Section E'
_journal_year     2013
_journal_volume     69
_journal_issue      8
_journal_page_first     o1239
_journal_page_last     o1239
_journal_paper_category     QO
_journal_paper_doi     10.1107/S1600536813017790
_journal_coeditor_code     NG5333
_publ_contact_author_name     'M. N. Ponnuswamy'
_publ_contact_author_address
;   Centre of Advanced Study in Crystallography and Biophysics
    University of Madras
    Guindy Campus
    Chennai 600 025
    India
;
_publ_contact_author_email     'mnpsy2004@yahoo.com'
_publ_contact_author_fax     '+9144 22352494'
_publ_contact_author_phone     '+9144 22300122'
_publ_section_title
;
Ethyl
3-(4-chlorophenyl)-2-phenyl-3-(4-phenyl-1,2,3-selenadiazol-5-yl)propanoate
;
loop_
    _publ_author_name
    _publ_author_footnote
    _publ_author_address
    'Sugumar, P.' .
;
Centre of Advanced Study in Crystallography and Biophysics
University of Madras
Guindy Campus
Chennai 600 025
India
;
    'Sankari, S.' .
;
Department of Chemistry
Sri Sarada College for Women (Autonomous)
Fairlands
Salem 636 016
India
;
    'Manisankar, P.' .
;
Department of Industrial Chemistry
Alagappa University
Karaikudi 630 003
India
;
    'Thiruselvam, V.' .
;
Centre of Advanced Study in Crystallography and Biophysics
University of Madras
Guindy Campus
Chennai 600 025
India
;
    'Ponnuswamy, M. N.' .
;
Centre of Advanced Study in Crystallography and Biophysics
University of Madras
Guindy Campus
Chennai 600 025
India
;
data_I
_audit_creation_method     SHELXL-97
_chemical_name_systematic
;
Ethyl
3-(4-chlorophenyl)-2-phenyl-3-(4-phenyl-1,2,3-selenadiazol-5-yl)propanoate
;
_chemical_name_common     ?
_chemical_formula_moiety     'C25 H21 Cl N2 O2 Se'
_chemical_formula_sum     'C25 H21 Cl N2 O2 Se'
_chemical_formula_iupac     'C25 H21 Cl N2 O2 Se'
_chemical_formula_weight     495.85
_chemical_melting_point     ?
_symmetry_cell_setting     monoclinic
_symmetry_space_group_name_H-M     'P 21/c'
_symmetry_space_group_name_Hall     '-P 2ybc'
loop_
    _symmetry_equiv_pos_as_xyz
    'x, y, z'
    '-x, y+1/2, -z+1/2'
    '-x, -y, -z'
    'x, -y-1/2, z-1/2'
_cell_length_a     12.1337(3)
_cell_length_b     12.2267(3)
_cell_length_c     16.4423(4)
_cell_angle_alpha     90.00
_cell_angle_beta     107.7440(10)
_cell_angle_gamma     90.00
_cell_volume     2323.26(10)
_cell_formula_units_Z     4
_cell_measurement_reflns_used     5764
_cell_measurement_theta_min     1.76
_cell_measurement_theta_max     28.37
_cell_measurement_temperature     293(2)
_exptl_crystal_description     block
_exptl_crystal_colour     yellow
_exptl_crystal_size_max     0.25
_exptl_crystal_size_mid     0.20
_exptl_crystal_size_min     0.18
_exptl_crystal_density_diffrn     1.418
_exptl_crystal_density_meas     ?
_exptl_crystal_density_method     'not measured'
_exptl_crystal_F_000     1008
_exptl_absorpt_coefficient_mu     1.755
_exptl_absorpt_correction_type     multi-scan
_exptl_absorpt_process_details     '(<i>SADABS</i>; Bruker, 2008)'
_exptl_absorpt_correction_T_min     0.663
_exptl_absorpt_correction_T_max     0.729
_exptl_special_details     ?
_diffrn_ambient_temperature     293(2)
_diffrn_radiation_type     MoK\a
_diffrn_radiation_wavelength     0.71073
_diffrn_radiation_source     'fine-focus sealed tube'
_diffrn_radiation_monochromator     graphite
_diffrn_measurement_device_type     'Bruker SMART APEXII CCD'
_diffrn_measurement_method     '\w and \f scans'
_diffrn_detector_area_resol_mean     ?
_diffrn_reflns_number     22323
_diffrn_reflns_av_R_equivalents     0.0352
_diffrn_reflns_av_sigmaI/netI     0.0342
_diffrn_reflns_theta_min     1.76
_diffrn_reflns_theta_max     28.37
_diffrn_reflns_theta_full     28.37
_diffrn_measured_fraction_theta_max     0.993
_diffrn_measured_fraction_theta_full     0.993
_diffrn_reflns_limit_h_min     -12
_diffrn_reflns_limit_h_max     16
_diffrn_reflns_limit_k_min     -16
_diffrn_reflns_limit_k_max     15
_diffrn_reflns_limit_l_min     -21
_diffrn_reflns_limit_l_max     19
_diffrn_standards_number     ?
_diffrn_standards_interval_count     ?
_diffrn_standards_interval_time     ?
_diffrn_standards_decay_%     ?
_refine_special_details
;
Refinement of <i>F</i>^2^ against ALL reflections. The weighted <i>R</i>-factor
<i>wR</i> and goodness of fit <i>S</i> are based on <i>F</i>^2^, conventional
<i>R</i>-factors <i>R</i> are based on <i>F</i>, with <i>F</i> set to zero for
negative <i>F</i>^2^. The threshold expression of <i>F</i>^2^ >
\s(<i>F</i>^2^) is used only for calculating <i>R</i>-factors(gt) <i>etc</i>.
and is not relevant to the choice of reflections for refinement.
<i>R</i>-factors based on <i>F</i>^2^ are statistically about twice as large
as those based on <i>F</i>, and <i>R</i>- factors based on ALL data will be
even larger.
;
_reflns_number_total     5764
_reflns_number_gt     3745
_reflns_threshold_expression     I>2sigma(I)
_refine_ls_structure_factor_coef     Fsqd
_refine_ls_matrix_type     full
_refine_ls_R_factor_all     0.0694
_refine_ls_R_factor_gt     0.0367
_refine_ls_wR_factor_gt     0.0936
_refine_ls_wR_factor_ref     0.1068
_refine_ls_goodness_of_fit_ref     1.017
_refine_ls_restrained_S_all     1.017
_refine_ls_number_reflns     5764
_refine_ls_number_parameters     280
_refine_ls_number_restraints     0
_refine_ls_hydrogen_treatment     constr
_refine_ls_weighting_scheme     calc
_refine_ls_weighting_details
         'calc w=1/[\s^2^(Fo^2^)+(0.0471P)^2^+0.6047P] where P=(Fo^2^+2Fc^2^)/3'
_atom_sites_solution_hydrogens     geom
_atom_sites_solution_primary     direct
_atom_sites_solution_secondary     difmap
_refine_ls_shift/su_max     0.002
_refine_ls_shift/su_mean     0.000
_refine_diff_density_max     0.419
_refine_diff_density_min     -0.274
_refine_ls_extinction_method     none
_refine_ls_extinction_coef     ?
loop_
    _atom_type_symbol
    _atom_type_description
    _atom_type_scat_dispersion_real
    _atom_type_scat_dispersion_imag
    _atom_type_scat_source
    'C' 'C' 0.0033 0.0016
                         'International Tables Vol C Tables 4.2.6.8 and 6.1.1.4'
    'H' 'H' 0.0000 0.0000
                         'International Tables Vol C Tables 4.2.6.8 and 6.1.1.4'
    'N' 'N' 0.0061 0.0033
                         'International Tables Vol C Tables 4.2.6.8 and 6.1.1.4'
    'O' 'O' 0.0106 0.0060
                         'International Tables Vol C Tables 4.2.6.8 and 6.1.1.4'
    'Cl' 'Cl' 0.1484 0.1585
                         'International Tables Vol C Tables 4.2.6.8 and 6.1.1.4'
    'Se' 'Se' -0.0929 2.2259
                         'International Tables Vol C Tables 4.2.6.8 and 6.1.1.4'
_computing_data_collection     '<i>APEX2</i> (Bruker, 2008)'
_computing_cell_refinement     '<i>SAINT</i> (Bruker, 2008)'
_computing_data_reduction     '<i>SAINT</i> (Bruker, 2008)'
_computing_structure_solution     '<i>SHELXS97</i> (Sheldrick, 2008)'
_computing_structure_refinement     '<i>SHELXL97</i> (Sheldrick, 2008)'
_computing_molecular_graphics     '<i>ORTEP-3 for Windows</i> (Farrugia, 2012)'
_computing_publication_material
              '<i>SHELXL97</i> (Sheldrick, 2008) and <i>PLATON</i> (Spek, 2009)'
loop_
    _atom_site_type_symbol
    _atom_site_label
    _atom_site_fract_x
    _atom_site_fract_y
    _atom_site_fract_z
    _atom_site_U_iso_or_equiv
    _atom_site_adp_type
    _atom_site_calc_flag
    _atom_site_refinement_flags
    _atom_site_occupancy
    _atom_site_symmetry_multiplicity
    _atom_site_disorder_assembly
    _atom_site_disorder_group
    C C1 0.7760(2) 0.5374(2) 0.74986(16) 0.0633(6) Uani d . 1 1 . .
    H H1 0.7656 0.5310 0.6916 0.076 Uiso calc R 1 1 . .
    C C2 0.7134(3) 0.6137(2) 0.7793(2) 0.0836(9) Uani d . 1 1 . .
    H H2 0.6610 0.6588 0.7407 0.100 Uiso calc R 1 1 . .
    C C3 0.7278(3) 0.6234(3) 0.8652(3) 0.0954(10) Uani d . 1 1 . .
    H H3 0.6847 0.6744 0.8846 0.114 Uiso calc R 1 1 . .
    C C4 0.8054(3) 0.5580(3) 0.9219(2) 0.0908(10) Uani d . 1 1 . .
    H H4 0.8151 0.5647 0.9800 0.109 Uiso calc R 1 1 . .
    C C5 0.8696(2) 0.4818(2) 0.89387(17) 0.0706(7) Uani d . 1 1 . .
    H H5 0.9230 0.4381 0.9331 0.085 Uiso calc R 1 1 . .
    C C6 0.85467(19) 0.47046(18) 0.80734(14) 0.0536(5) Uani d . 1 1 . .
    C C7 0.92554(18) 0.38995(18) 0.77867(13) 0.0502(5) Uani d . 1 1 . .
    C C8 0.88943(17) 0.31106(18) 0.71769(13) 0.0469(5) Uani d . 1 1 . .
    C C9 0.76586(16) 0.28344(17) 0.66740(12) 0.0428(4) Uani d . 1 1 . .
    H H9 0.7191 0.3492 0.6659 0.051 Uiso calc R 1 1 . .
    C C10 0.72046(16) 0.19519(17) 0.71371(12) 0.0426(4) Uani d . 1 1 . .
    C C11 0.64815(19) 0.2233(2) 0.76108(15) 0.0549(5) Uani d . 1 1 . .
    H H11 0.6269 0.2960 0.7634 0.066 Uiso calc R 1 1 . .
    C C12 0.6070(2) 0.1451(2) 0.80495(15) 0.0656(7) Uani d . 1 1 . .
    H H12 0.5585 0.1648 0.8367 0.079 Uiso calc R 1 1 . .
    C C13 0.6383(2) 0.0383(2) 0.80109(15) 0.0631(7) Uani d . 1 1 . .
    C C14 0.7116(2) 0.0082(2) 0.75615(15) 0.0622(6) Uani d . 1 1 . .
    H H14 0.7338 -0.0644 0.7551 0.075 Uiso calc R 1 1 . .
    C C15 0.7521(2) 0.08659(19) 0.71257(14) 0.0538(5) Uani d . 1 1 . .
    H H15 0.8016 0.0663 0.6818 0.065 Uiso calc R 1 1 . .
    C C16 0.75310(17) 0.25174(17) 0.57420(13) 0.0456(5) Uani d . 1 1 . .
    H H16 0.7931 0.1820 0.5747 0.055 Uiso calc R 1 1 . .
    C C17 0.62689(19) 0.23681(19) 0.52183(13) 0.0497(5) Uani d . 1 1 . .
    C C18 0.5471(2) 0.3186(2) 0.51442(14) 0.0640(6) Uani d . 1 1 . .
    H H18 0.5699 0.3853 0.5415 0.077 Uiso calc R 1 1 . .
    C C19 0.4325(2) 0.3023(3) 0.46674(16) 0.0834(9) Uani d . 1 1 . .
    H H19 0.3785 0.3579 0.4619 0.100 Uiso calc R 1 1 . .
    C C20 0.3993(3) 0.2040(4) 0.4268(2) 0.0985(12) Uani d . 1 1 . .
    H H20 0.3222 0.1923 0.3958 0.118 Uiso calc R 1 1 . .
    C C21 0.4772(3) 0.1247(3) 0.4322(2) 0.1093(13) Uani d . 1 1 . .
    H H21 0.4542 0.0589 0.4037 0.131 Uiso calc R 1 1 . .
    C C22 0.5919(3) 0.1399(2) 0.47981(18) 0.0818(8) Uani d . 1 1 . .
    H H22 0.6454 0.0842 0.4833 0.098 Uiso calc R 1 1 . .
    C C23 0.80904(19) 0.3363(2) 0.53277(14) 0.0533(5) Uani d . 1 1 . .
    C C24 0.9294(3) 0.3559(3) 0.4427(2) 0.0910(9) Uani d . 1 1 . .
    H H24A 0.9033 0.3406 0.3820 0.109 Uiso calc R 1 1 . .
    H H24B 0.9149 0.4325 0.4509 0.109 Uiso calc R 1 1 . .
    C C25 1.0522(3) 0.3337(3) 0.4767(3) 0.1152(13) Uani d . 1 1 . .
    H H25A 1.0935 0.3782 0.4477 0.173 Uiso calc R 1 1 . .
    H H25B 1.0663 0.2579 0.4683 0.173 Uiso calc R 1 1 . .
    H H25C 1.0781 0.3502 0.5366 0.173 Uiso calc R 1 1 . .
    N N1 1.04418(17) 0.39168(19) 0.81995(13) 0.0663(5) Uani d . 1 1 . .
    N N2 1.10574(18) 0.3221(2) 0.79702(15) 0.0766(6) Uani d . 1 1 . .
    O O1 0.80184(17) 0.43304(16) 0.54165(12) 0.0777(5) Uani d . 1 1 . .
    O O2 0.86582(16) 0.28857(15) 0.48558(11) 0.0679(5) Uani d . 1 1 . .
    Cl Cl1 0.58491(9) -0.06117(8) 0.85433(6) 0.1057(3) Uani d . 1 1 . .
    Se Se1 1.01461(2) 0.23132(3) 0.710678(17) 0.06928(12) Uani d . 1 1 . .
loop_
    _atom_site_aniso_label
    _atom_site_aniso_U_11
    _atom_site_aniso_U_22
    _atom_site_aniso_U_33
    _atom_site_aniso_U_12
    _atom_site_aniso_U_13
    _atom_site_aniso_U_23
    C1 0.0524(13) 0.0566(14) 0.0712(15) -0.0052(11) 0.0043(11) -0.0039(12)
    C2 0.0652(17) 0.0621(17) 0.109(2) 0.0021(14) 0.0058(16) -0.0044(16)
    C3 0.090(2) 0.079(2) 0.120(3) 0.0026(18) 0.036(2) -0.025(2)
    C4 0.119(3) 0.079(2) 0.080(2) -0.015(2) 0.039(2) -0.0217(17)
    C5 0.0822(19) 0.0585(16) 0.0642(16) -0.0078(13) 0.0121(13) -0.0058(12)
    C6 0.0494(12) 0.0467(12) 0.0576(13) -0.0146(10) 0.0057(10) -0.0040(10)
    C7 0.0385(11) 0.0530(13) 0.0515(12) -0.0106(9) 0.0025(9) 0.0027(10)
    C8 0.0350(10) 0.0535(12) 0.0485(11) -0.0031(9) 0.0071(8) 0.0028(9)
    C9 0.0331(9) 0.0476(12) 0.0437(11) -0.0031(8) 0.0056(8) -0.0046(8)
    C10 0.0336(9) 0.0515(12) 0.0391(10) -0.0046(8) 0.0058(8) -0.0060(8)
    C11 0.0436(11) 0.0644(14) 0.0559(13) 0.0018(10) 0.0142(10) -0.0053(11)
    C12 0.0503(13) 0.093(2) 0.0591(14) -0.0091(13) 0.0247(11) -0.0038(13)
    C13 0.0588(14) 0.0749(18) 0.0536(13) -0.0249(13) 0.0141(11) 0.0025(12)
    C14 0.0702(16) 0.0545(14) 0.0609(14) -0.0117(12) 0.0185(12) -0.0019(11)
    C15 0.0561(13) 0.0543(14) 0.0546(13) -0.0043(10) 0.0222(10) -0.0054(10)
    C16 0.0383(10) 0.0516(13) 0.0451(11) -0.0037(9) 0.0098(8) -0.0024(9)
    C17 0.0447(11) 0.0649(14) 0.0365(10) -0.0117(10) 0.0082(8) -0.0027(9)
    C18 0.0468(13) 0.0940(19) 0.0471(13) 0.0022(13) 0.0082(10) -0.0126(12)
    C19 0.0429(13) 0.148(3) 0.0523(14) 0.0061(16) 0.0045(11) -0.0008(16)
    C20 0.0558(18) 0.154(4) 0.0665(18) -0.038(2) -0.0093(14) 0.011(2)
    C21 0.097(3) 0.095(3) 0.101(2) -0.043(2) -0.024(2) -0.007(2)
    C22 0.0739(18) 0.0680(18) 0.0809(18) -0.0149(14) -0.0103(14) -0.0079(14)
    C23 0.0448(12) 0.0626(16) 0.0478(12) -0.0083(10) 0.0073(9) 0.0007(10)
    C24 0.085(2) 0.114(3) 0.086(2) -0.0062(19) 0.0439(17) 0.0262(18)
    C25 0.087(3) 0.094(3) 0.179(4) -0.016(2) 0.062(3) 0.019(2)
    N1 0.0416(11) 0.0765(14) 0.0671(13) -0.0124(10) -0.0039(9) -0.0003(10)
    N2 0.0349(10) 0.0998(18) 0.0827(15) -0.0066(11) -0.0002(10) -0.0018(13)
    O1 0.0910(14) 0.0613(12) 0.0898(13) -0.0124(10) 0.0409(11) 0.0029(9)
    O2 0.0688(11) 0.0807(12) 0.0641(10) -0.0032(9) 0.0352(9) 0.0054(9)
    Cl1 0.1182(7) 0.1091(7) 0.1002(6) -0.0457(5) 0.0485(5) 0.0149(5)
    Se1 0.03892(14) 0.0867(2) 0.0777(2) 0.00811(12) 0.01107(11) -0.00725(13)
_geom_special_details
;
All e.s.d.'s (except the e.s.d. in the dihedral angle between two l.s. planes)
are estimated using the full covariance matrix. The cell e.s.d.'s are taken
into account individually in the estimation of e.s.d.'s in distances, angles
and torsion angles; correlations between e.s.d.'s in cell parameters are only
used when they are defined by crystal symmetry. An approximate (isotropic)
treatment of cell e.s.d.'s is used for estimating e.s.d.'s involving l.s.
planes.
;
loop_
    _geom_bond_atom_site_label_1
    _geom_bond_atom_site_label_2
    _geom_bond_site_symmetry_2
    _geom_bond_distance
    _geom_bond_publ_flag
    C1 C2 . 1.380(4) ?
    C1 C6 . 1.387(3) ?
    C1 H1 . 0.9300 ?
    C2 C3 . 1.374(4) ?
    C2 H2 . 0.9300 ?
    C3 C4 . 1.364(5) ?
    C3 H3 . 0.9300 ?
    C4 C5 . 1.381(4) ?
    C4 H4 . 0.9300 ?
    C5 C6 . 1.385(3) ?
    C5 H5 . 0.9300 ?
    C6 C7 . 1.476(3) ?
    C7 C8 . 1.364(3) ?
    C7 N1 . 1.392(3) ?
    C8 C9 . 1.513(3) ?
    C8 Se1 . 1.838(2) ?
    C9 C10 . 1.518(3) ?
    C9 C16 . 1.542(3) ?
    C9 H9 . 0.9800 ?
    C10 C11 . 1.382(3) ?
    C10 C15 . 1.384(3) ?
    C11 C12 . 1.379(3) ?
    C11 H11 . 0.9300 ?
    C12 C13 . 1.367(4) ?
    C12 H12 . 0.9300 ?
    C13 C14 . 1.368(3) ?
    C13 Cl1 . 1.736(2) ?
    C14 C15 . 1.374(3) ?
    C14 H14 . 0.9300 ?
    C15 H15 . 0.9300 ?
    C16 C23 . 1.509(3) ?
    C16 C17 . 1.522(3) ?
    C16 H16 . 0.9800 ?
    C17 C18 . 1.372(3) ?
    C17 C22 . 1.372(3) ?
    C18 C19 . 1.386(3) ?
    C18 H18 . 0.9300 ?
    C19 C20 . 1.371(5) ?
    C19 H19 . 0.9300 ?
    C20 C21 . 1.338(5) ?
    C20 H20 . 0.9300 ?
    C21 C22 . 1.386(4) ?
    C21 H21 . 0.9300 ?
    C22 H22 . 0.9300 ?
    C23 O1 . 1.198(3) ?
    C23 O2 . 1.320(3) ?
    C24 C25 . 1.448(5) ?
    C24 O2 . 1.449(3) ?
    C24 H24A . 0.9700 ?
    C24 H24B . 0.9700 ?
    C25 H25A . 0.9600 ?
    C25 H25B . 0.9600 ?
    C25 H25C . 0.9600 ?
    N1 N2 . 1.263(3) ?
    N2 Se1 . 1.874(2) ?
loop_
    _geom_angle_atom_site_label_1
    _geom_angle_atom_site_label_2
    _geom_angle_atom_site_label_3
    _geom_angle_site_symmetry_1
    _geom_angle_site_symmetry_3
    _geom_angle
    _geom_angle_publ_flag
    C2 C1 C6 . . 119.8(3) ?
    C2 C1 H1 . . 120.1 ?
    C6 C1 H1 . . 120.1 ?
    C3 C2 C1 . . 120.5(3) ?
    C3 C2 H2 . . 119.7 ?
    C1 C2 H2 . . 119.7 ?
    C4 C3 C2 . . 119.8(3) ?
    C4 C3 H3 . . 120.1 ?
    C2 C3 H3 . . 120.1 ?
    C3 C4 C5 . . 120.6(3) ?
    C3 C4 H4 . . 119.7 ?
    C5 C4 H4 . . 119.7 ?
    C4 C5 C6 . . 120.0(3) ?
    C4 C5 H5 . . 120.0 ?
    C6 C5 H5 . . 120.0 ?
    C5 C6 C1 . . 119.2(2) ?
    C5 C6 C7 . . 119.2(2) ?
    C1 C6 C7 . . 121.5(2) ?
    C8 C7 N1 . . 115.0(2) ?
    C8 C7 C6 . . 128.22(19) ?
    N1 C7 C6 . . 116.80(19) ?
    C7 C8 C9 . . 127.0(2) ?
    C7 C8 Se1 . . 109.56(15) ?
    C9 C8 Se1 . . 123.19(16) ?
    C8 C9 C10 . . 109.59(16) ?
    C8 C9 C16 . . 112.45(17) ?
    C10 C9 C16 . . 112.21(16) ?
    C8 C9 H9 . . 107.4 ?
    C10 C9 H9 . . 107.4 ?
    C16 C9 H9 . . 107.4 ?
    C11 C10 C15 . . 118.2(2) ?
    C11 C10 C9 . . 119.7(2) ?
    C15 C10 C9 . . 122.06(19) ?
    C12 C11 C10 . . 121.1(2) ?
    C12 C11 H11 . . 119.5 ?
    C10 C11 H11 . . 119.5 ?
    C13 C12 C11 . . 119.1(2) ?
    C13 C12 H12 . . 120.4 ?
    C11 C12 H12 . . 120.4 ?
    C14 C13 C12 . . 121.2(2) ?
    C14 C13 Cl1 . . 119.2(2) ?
    C12 C13 Cl1 . . 119.6(2) ?
    C13 C14 C15 . . 119.3(2) ?
    C13 C14 H14 . . 120.4 ?
    C15 C14 H14 . . 120.4 ?
    C14 C15 C10 . . 121.2(2) ?
    C14 C15 H15 . . 119.4 ?
    C10 C15 H15 . . 119.4 ?
    C23 C16 C17 . . 109.90(17) ?
    C23 C16 C9 . . 110.70(17) ?
    C17 C16 C9 . . 111.81(17) ?
    C23 C16 H16 . . 108.1 ?
    C17 C16 H16 . . 108.1 ?
    C9 C16 H16 . . 108.1 ?
    C18 C17 C22 . . 118.9(2) ?
    C18 C17 C16 . . 121.6(2) ?
    C22 C17 C16 . . 119.5(2) ?
    C17 C18 C19 . . 120.3(3) ?
    C17 C18 H18 . . 119.8 ?
    C19 C18 H18 . . 119.8 ?
    C20 C19 C18 . . 119.7(3) ?
    C20 C19 H19 . . 120.2 ?
    C18 C19 H19 . . 120.2 ?
    C21 C20 C19 . . 120.3(3) ?
    C21 C20 H20 . . 119.8 ?
    C19 C20 H20 . . 119.8 ?
    C20 C21 C22 . . 120.6(3) ?
    C20 C21 H21 . . 119.7 ?
    C22 C21 H21 . . 119.7 ?
    C17 C22 C21 . . 120.2(3) ?
    C17 C22 H22 . . 119.9 ?
    C21 C22 H22 . . 119.9 ?
    O1 C23 O2 . . 125.4(2) ?
    O1 C23 C16 . . 124.2(2) ?
    O2 C23 C16 . . 110.4(2) ?
    C25 C24 O2 . . 110.1(3) ?
    C25 C24 H24A . . 109.6 ?
    O2 C24 H24A . . 109.6 ?
    C25 C24 H24B . . 109.6 ?
    O2 C24 H24B . . 109.6 ?
    H24A C24 H24B . . 108.2 ?
    C24 C25 H25A . . 109.5 ?
    C24 C25 H25B . . 109.5 ?
    H25A C25 H25B . . 109.5 ?
    C24 C25 H25C . . 109.5 ?
    H25A C25 H25C . . 109.5 ?
    H25B C25 H25C . . 109.5 ?
    N2 N1 C7 . . 117.5(2) ?
    N1 N2 Se1 . . 111.03(15) ?
    C23 O2 C24 . . 119.0(2) ?
    C8 Se1 N2 . . 86.93(10) ?
loop_
    _geom_torsion_atom_site_label_1
    _geom_torsion_atom_site_label_2
    _geom_torsion_atom_site_label_3
    _geom_torsion_atom_site_label_4
    _geom_torsion_site_symmetry_1
    _geom_torsion_site_symmetry_2
    _geom_torsion_site_symmetry_3
    _geom_torsion_site_symmetry_4
    _geom_torsion
    _geom_torsion_publ_flag
    C6 C1 C2 C3 . . . . -0.4(4) ?
    C1 C2 C3 C4 . . . . 0.7(5) ?
    C2 C3 C4 C5 . . . . -0.1(5) ?
    C3 C4 C5 C6 . . . . -0.7(5) ?
    C4 C5 C6 C1 . . . . 1.0(4) ?
    C4 C5 C6 C7 . . . . 179.0(2) ?
    C2 C1 C6 C5 . . . . -0.5(4) ?
    C2 C1 C6 C7 . . . . -178.4(2) ?
    C5 C6 C7 C8 . . . . 129.5(3) ?
    C1 C6 C7 C8 . . . . -52.6(3) ?
    C5 C6 C7 N1 . . . . -48.6(3) ?
    C1 C6 C7 N1 . . . . 129.3(2) ?
    N1 C7 C8 C9 . . . . 174.8(2) ?
    C6 C7 C8 C9 . . . . -3.3(4) ?
    N1 C7 C8 Se1 . . . . -0.1(2) ?
    C6 C7 C8 Se1 . . . . -178.24(18) ?
    C7 C8 C9 C10 . . . . -91.3(3) ?
    Se1 C8 C9 C10 . . . . 83.0(2) ?
    C7 C8 C9 C16 . . . . 143.2(2) ?
    Se1 C8 C9 C16 . . . . -42.5(2) ?
    C8 C9 C10 C11 . . . . 101.5(2) ?
    C16 C9 C10 C11 . . . . -132.8(2) ?
    C8 C9 C10 C15 . . . . -76.3(2) ?
    C16 C9 C10 C15 . . . . 49.4(2) ?
    C15 C10 C11 C12 . . . . -1.1(3) ?
    C9 C10 C11 C12 . . . . -178.98(19) ?
    C10 C11 C12 C13 . . . . -0.1(4) ?
    C11 C12 C13 C14 . . . . 1.5(4) ?
    C11 C12 C13 Cl1 . . . . -178.78(18) ?
    C12 C13 C14 C15 . . . . -1.5(4) ?
    Cl1 C13 C14 C15 . . . . 178.69(18) ?
    C13 C14 C15 C10 . . . . 0.3(3) ?
    C11 C10 C15 C14 . . . . 1.0(3) ?
    C9 C10 C15 C14 . . . . 178.84(19) ?
    C8 C9 C16 C23 . . . . -50.6(2) ?
    C10 C9 C16 C23 . . . . -174.72(17) ?
    C8 C9 C16 C17 . . . . -173.52(18) ?
    C10 C9 C16 C17 . . . . 62.4(2) ?
    C23 C16 C17 C18 . . . . -66.8(3) ?
    C9 C16 C17 C18 . . . . 56.6(3) ?
    C23 C16 C17 C22 . . . . 112.2(3) ?
    C9 C16 C17 C22 . . . . -124.4(2) ?
    C22 C17 C18 C19 . . . . 1.4(4) ?
    C16 C17 C18 C19 . . . . -179.6(2) ?
    C17 C18 C19 C20 . . . . -0.1(4) ?
    C18 C19 C20 C21 . . . . -1.4(5) ?
    C19 C20 C21 C22 . . . . 1.6(6) ?
    C18 C17 C22 C21 . . . . -1.3(4) ?
    C16 C17 C22 C21 . . . . 179.7(3) ?
    C20 C21 C22 C17 . . . . -0.2(6) ?
    C17 C16 C23 O1 . . . . 82.5(3) ?
    C9 C16 C23 O1 . . . . -41.5(3) ?
    C17 C16 C23 O2 . . . . -97.2(2) ?
    C9 C16 C23 O2 . . . . 138.78(19) ?
    C8 C7 N1 N2 . . . . 0.5(3) ?
    C6 C7 N1 N2 . . . . 178.9(2) ?
    C7 N1 N2 Se1 . . . . -0.7(3) ?
    O1 C23 O2 C24 . . . . 2.6(4) ?
    C16 C23 O2 C24 . . . . -177.8(2) ?
    C25 C24 O2 C23 . . . . 115.2(3) ?
    C7 C8 Se1 N2 . . . . -0.22(17) ?
    C9 C8 Se1 N2 . . . . -175.37(18) ?
    N1 N2 Se1 C8 . . . . 0.5(2) ?
