# Supplementary material for: Ethyl 3-(4-chloro­phen­yl)-2-phenyl-3-(4-phenyl-1,2,3-selena­diazol-5-yl)propano­ate
Source: Acta Crystallogr Sect E Struct Rep Online. 2013 Jul 10;69(Pt 8):o1239. doi: 10.1107/S1600536813017790 (PMC3793742; doi:10.1107/S1600536813017790)
Supplement: Supplementary file 2 [file e-69-o1239-Isup2.hkl]

# 
# h,k,l, Fc-squared, Fo-squared, sigma(Fo-squared) and status flag 
# 
data_I
_shelx_title ' pcep in P 21/c' 
_shelx_refln_list_code          4 
_shelx_F_calc_maximum      249.32 
_exptl_crystal_F_000      1008.00 
_reflns_d_resolution_high  0.7479 
 
loop_ 
 _symmetry_equiv_pos_as_xyz 
 'x, y, z' 
 '-x, y+1/2, -z+1/2' 
 '-x, -y, -z' 
 'x, -y-1/2, z-1/2' 
 
_cell_length_a    12.1337 
_cell_length_b    12.2267 
_cell_length_c    16.4423 
_cell_angle_alpha  90.000 
_cell_angle_beta  107.744 
_cell_angle_gamma  90.000 
 
_shelx_F_squared_multiplier     1.000 
 
loop_ 
 _refln_index_h 
 _refln_index_k 
 _refln_index_l 
 _refln_F_squared_calc 
 _refln_F_squared_meas 
 _refln_F_squared_sigma 
 _refln_observed_status 
   1   0   0    10357.76    10316.76    228.23 o 
   2   0   0     3245.60     3300.19     72.07 o 
   3   0   0     6880.75     7252.69    137.46 o 
   4   0   0     1581.59     1513.70     54.28 o 
   5   0   0    12034.84    12789.25    268.00 o 
   6   0   0      465.33      587.86     13.91 o 
   7   0   0     3676.08     3564.51     78.22 o 
   8   0   0     3072.24     3125.28     68.87 o 
   9   0   0      836.19      763.50     32.90 o 
  10   0   0      589.23      545.41     25.49 o 
  11   0   0      341.36      329.02     19.56 o 
  12   0   0       29.51       30.83     11.26 o 
  13   0   0       22.06       22.53     11.86 o 
  15   0   0        0.34        8.89     14.82 o 
   1   1   0    11471.94    11381.15    342.45 o 
   2   1   0       24.31       36.46      2.58 o 
   3   1   0     3046.41     3142.54     59.84 o 
   4   1   0     3106.38     3308.72     56.11 o 
   5   1   0     4544.32     4684.07    101.76 o 
   6   1   0      988.65     1019.88     20.06 o 
   7   1   0     3969.29     4433.91     68.62 o 
   8   1   0     3423.47     3611.37     61.58 o 
   9   1   0      359.79      340.13     10.01 o 
  10   1   0     1815.38     1765.78     68.77 o 
  11   1   0     1172.46     1142.59     47.43 o 
  12   1   0      706.32      675.42     22.40 o 
  13   1   0      614.85      623.32     21.98 o 
  15   1   0      270.96      312.60     27.57 o 
   0   2   0    23612.05    21244.31    329.11 o 
   1   2   0    10817.74    10529.87    151.36 o 
   2   2   0    18922.70    19329.11    419.44 o 
   3   2   0    16392.85    17384.33    377.36 o 
   4   2   0     3831.42     3934.51    104.17 o 
   5   2   0     2683.90     2705.33     52.44 o 
   6   2   0     1897.04     1685.90     26.63 o 
   7   2   0     2018.94     1914.09     33.06 o 
   8   2   0     3584.35     3467.31     72.94 o 
   9   2   0     1497.70     1385.80     31.92 o 
  10   2   0      406.76      386.71     12.48 o 
  11   2   0      621.76      597.42     19.65 o 
  12   2   0      128.11      128.98      9.11 o 
  13   2   0       33.76       32.10      8.68 o 
  15   2   0        0.16        3.21     10.21 o 
   1   3   0     3687.76     3789.28     54.35 o 
   2   3   0     4047.27     4223.74     92.25 o 
   3   3   0     1802.89     1894.69     41.96 o 
   4   3   0     1185.17     1141.18     26.00 o 
   5   3   0      104.51       94.52      4.30 o 
   6   3   0     1655.56     1544.93     42.13 o 
   7   3   0     1681.87     1689.24     47.35 o 
   8   3   0      658.76      692.06     14.26 o 
   9   3   0      244.73      272.48      9.82 o 
  10   3   0      513.99      536.24     14.71 o 
  11   3   0      560.89      584.30     19.58 o 
  12   3   0      431.32      412.10     16.20 o 
  13   3   0      444.14      438.70     23.71 o 
  14   3   0      252.11      292.27     22.53 o 
  15   3   0      180.76      212.89     13.66 o 
   0   4   0     4158.02     4342.28    106.43 o 
   1   4   0     4786.75     4646.93     66.70 o 
   2   4   0      296.07      207.72      5.08 o 
   3   4   0     2748.47     2734.79     74.56 o 
   4   4   0     1538.96     1504.72     33.98 o 
   5   4   0     3995.34     3974.64     87.47 o 
   6   4   0     4558.08     4672.20     89.33 o 
   7   4   0     2209.84     2123.54     82.40 o 
   8   4   0     3235.13     3071.20     84.65 o 
   9   4   0     1927.69     1897.81     36.76 o 
  10   4   0       28.18       23.92      4.80 o 
  11   4   0      126.52      119.57     14.23 o 
  12   4   0       59.14       44.46      9.49 o 
  13   4   0       71.57       76.60      9.21 o 
  14   4   0       52.74       22.53     16.60 o 
   1   5   0      472.93      547.63      8.68 o 
   2   5   0      260.70      272.05      5.15 o 
   3   5   0     2452.47     2664.62     64.07 o 
   4   5   0      574.91      629.78     15.82 o 
   5   5   0     2150.06     2237.44     50.29 o 
   6   5   0     1065.59     1062.34     25.42 o 
   7   5   0      761.65      746.98     32.61 o 
   8   5   0     1295.25     1309.28     38.54 o 
   9   5   0       40.31       24.28      8.26 o 
  10   5   0      622.85      590.17     15.86 o 
  11   5   0      479.96      451.61     16.33 o 
  12   5   0      239.56      275.66     12.67 o 
  13   5   0      284.97      314.20     23.71 o 
  14   5   0       77.53      103.05     10.85 o 
   0   6   0     2644.86     2879.30     78.34 o 
   1   6   0     1156.87     1293.70     24.41 o 
   2   6   0      663.90      610.74     10.41 o 
   3   6   0     3425.36     3552.21     55.23 o 
   4   6   0     2990.26     3056.51     70.50 o 
   5   6   0     4026.96     3903.83    154.14 o 
   6   6   0      528.23      478.62     17.05 o 
   9   6   0       70.66       84.18     15.41 o 
  10   6   0       25.23        1.19     13.64 o 
  11   6   0        7.85        5.74      9.69 o 
  12   6   0      104.34      118.23     11.26 o 
  13   6   0       50.54       83.59     16.60 o 
  14   6   0        0.46       -0.95      8.77 o 
   1   7   0       93.57      115.23      3.72 o 
   2   7   0      341.07      358.02      6.98 o 
   3   7   0       27.14       32.50      2.86 o 
   4   7   0      574.78      588.12     10.44 o 
   5   7   0        9.65       11.17      1.96 o 
   6   7   0        5.46        8.13      3.01 o 
   7   7   0      950.26      873.84     38.53 o 
   8   7   0      822.61      776.02     35.57 o 
   9   7   0      456.47      441.66     25.49 o 
  10   7   0       71.02       83.20     11.10 o 
  11   7   0      531.07      576.51     62.84 o 
  12   7   0      196.98      209.86     19.56 o 
  13   7   0       12.81       28.07     12.15 o 
   0   8   0       58.10       40.91      6.52 o 
   1   8   0      713.61      685.10     29.35 o 
   2   8   0      561.49      587.74     11.44 o 
   3   8   0     2257.95     2329.24     36.92 o 
   4   8   0     1031.15     1089.91     22.07 o 
   5   8   0        2.82        2.86      2.65 o 
   6   8   0      410.72      406.88     10.18 o 
   7   8   0       28.47       27.66      7.50 o 
   8   8   0      202.13      194.45     16.01 o 
   9   8   0       51.22       70.55     14.82 o 
  10   8   0       11.33        4.10     10.80 o 
  11   8   0        2.59       -9.39     10.80 o 
  12   8   0        6.26      -11.86     17.19 o 
  13   8   0       39.26       59.28     18.38 o 
   1   9   0        0.84       -1.19      5.40 o 
   2   9   0      326.35      340.05     12.78 o 
   3   9   0      302.22      301.29      9.67 o 
   4   9   0       42.54       42.52      4.69 o 
   5   9   0      500.75      509.79     13.79 o 
   6   9   0        8.50        5.04      4.19 o 
   7   9   0      246.84      229.45      9.01 o 
   8   9   0        2.42        0.89      3.85 o 
   9   9   0       71.86       71.73      6.52 o 
  10   9   0       37.39       52.76     18.97 o 
  11   9   0       55.36       61.06     19.56 o 
   0  10   0      148.40      161.25     13.04 o 
   1  10   0        6.85        3.85      5.87 o 
   2  10   0      134.61      136.19      8.52 o 
   3  10   0       11.15        3.95     10.37 o 
   4  10   0        9.86        2.76      5.05 o 
   5  10   0      886.32      876.82     39.97 o 
   6  10   0        9.29        2.37      5.93 o 
   7  10   0        7.42       -5.03      5.03 o 
   8  10   0        0.19        2.37      5.03 o 
   9  10   0       23.20       17.24      4.81 o 
  10  10   0        0.73        2.37      5.93 o 
  11  10   0        3.16      -14.82     19.56 o 
   1  11   0        7.69       10.82     15.71 o 
   2  11   0       40.85       36.16      7.68 o 
   3  11   0      250.95      243.05     11.86 o 
   4  11   0       68.60       76.43      7.97 o 
   5  11   0       24.57       11.18      7.71 o 
   6  11   0       21.52       15.21      6.07 o 
   7  11   0        0.25       -5.87      5.87 o 
   8  11   0       29.34       31.11      6.29 o 
   9  11   0       16.73       12.45      5.87 o 
  10  11   0       21.81       39.13      8.89 o 
  11  11   0        0.27        0.19      7.25 o 
   0  12   0       17.74       10.67     11.86 o 
   1  12   0       15.69        4.22      8.35 o 
   2  12   0        0.08       -1.10     10.08 o 
   3  12   0        5.36        0.78     24.31 o 
   4  12   0       13.24       -4.84      7.83 o 
   5  12   0       17.42        8.30     10.08 o 
   6  12   0        0.34       -8.30     10.08 o 
   7  12   0        0.27       -9.49      9.49 o 
   8  12   0        0.78       16.01     10.08 o 
   9  12   0        3.56       -9.49      9.49 o 
  10  12   0        1.56       -1.19      9.49 o 
   1  13   0       17.87       11.65      9.42 o 
   2  13   0        0.42        3.97      9.01 o 
   3  13   0        1.09       12.71     16.60 o 
   4  13   0       23.59       21.32     20.45 o 
   5  13   0        0.04        7.11     11.26 o 
   6  13   0       42.60       43.28     11.26 o 
   7  13   0        1.88       13.64     11.86 o 
   8  13   0        0.25        5.34     11.26 o 
   9  13   0        1.27       -9.49     10.67 o 
   0  14   0        3.84        7.11     14.23 o 
   1  14   0       16.57       11.90     13.64 o 
   2  14   0        2.16        5.98     10.21 o 
   3  14   0        1.95       -9.83      9.83 o 
   4  14   0        0.10      -18.25     21.93 o 
   5  14   0       37.26       48.61     13.64 o 
   6  14   0        1.28        9.49     13.04 o 
   7  14   0        2.70       25.49     13.04 o 
   1  15   0       32.69       34.35     11.52 o 
   2  15   0        0.10        8.58     11.48 o 
   3  15   0        4.24        2.92     17.19 o 
   4  15   0        2.27        8.30     14.23 o 
   5  15   0        0.14       21.93     14.82 o 
   6  15   0        0.60        0.00     14.23 o 
   0  16   0        0.10      -17.79     17.79 o 
   1  16   0        4.86        5.04     13.00 o 
   2  16   0        0.36       -7.36     12.97 o 
   3  16   0        0.02       -5.34     16.01 o 
 -15   1   1       21.06       10.88     10.63 o 
 -14   1   1       18.46        4.16      9.19 o 
 -13   1   1        0.19       -7.96      7.96 o 
 -12   1   1        4.28       -3.01      7.51 o 
 -11   1   1        0.83       -6.82      6.82 o 
 -10   1   1       23.09       10.78      5.65 o 
  -9   1   1        1.87       -4.18      4.18 o 
  -8   1   1       56.91       53.48      3.91 o 
  -7   1   1      359.77      360.21      7.49 o 
  -6   1   1       90.05       97.82      2.34 o 
  -5   1   1     2141.37     2339.51     49.95 o 
  -4   1   1      121.56      117.30      5.57 o 
  -3   1   1     2789.31     3034.43     52.56 o 
  -2   1   1     9647.19    10028.87    192.19 o 
  -1   1   1      269.61      264.98      7.06 o 
   0   1   1      451.23      550.34      7.49 o 
   1   1   1      259.88      250.07      4.44 o 
   2   1   1    15662.08    16215.48    306.78 o 
   3   1   1     2783.03     2872.82     44.35 o 
   4   1   1      267.51      275.26      4.96 o 
   5   1   1      110.01      135.53      3.34 o 
   6   1   1      454.16      537.22      9.22 o 
   7   1   1       14.36       10.24      2.54 o 
   8   1   1      607.49      609.85     14.03 o 
   9   1   1       49.00       55.18      4.51 o 
  10   1   1       35.07       28.24      5.27 o 
  11   1   1       14.72        0.77     12.15 o 
  13   1   1        2.97       -3.42      8.77 o 
  14   1   1       18.79       35.22      9.84 o 
  15   1   1       13.08       12.06     11.06 o 
 -15   2   1       25.40       33.79     14.23 o 
 -14   2   1       46.39       24.71      9.53 o 
 -13   2   1       19.63       11.23      8.52 o 
 -12   2   1        1.77       -6.06      7.26 o 
 -11   2   1       13.86       14.04      6.55 o 
 -10   2   1       85.12       79.09      6.55 o 
  -9   2   1       14.20       12.84      3.66 o 
  -8   2   1     1103.56     1102.72     21.23 o 
  -7   2   1        4.12        9.68      3.12 o 
  -6   2   1      907.13      964.58     22.70 o 
  -5   2   1      239.26      279.01     20.45 o 
  -4   2   1     6205.69     6580.00    124.80 o 
  -3   2   1     8845.80     9455.69    179.17 o 
  -2   2   1    18720.98    19863.27    376.14 o 
  -1   2   1     7216.48     7824.95    106.12 o 
   0   2   1      163.64      117.31      2.07 o 
   1   2   1     1380.99     1278.24     19.84 o 
   2   2   1      282.08      329.46      7.87 o 
   3   2   1     1150.78     1213.29     30.54 o 
   4   2   1     2213.01     2278.93     43.84 o 
   5   2   1      535.01      614.19     12.10 o 
   6   2   1      549.86      497.69     13.78 o 
   7   2   1     1403.80     1468.24     25.74 o 
   8   2   1       60.90       71.14      4.98 o 
   9   2   1       15.29       12.55      4.14 o 
  10   2   1        4.79        0.43      5.22 o 
  11   2   1      453.62      416.17     21.34 o 
  12   2   1       25.35       49.80     12.45 o 
  13   2   1       38.76       40.02     14.52 o 
  14   2   1       34.60       48.17     11.86 o 
  15   2   1        0.38        5.07     11.39 o 
 -15   3   1        9.29        0.00     13.64 o 
 -14   3   1       62.41       60.76      9.96 o 
 -13   3   1       27.46        3.85      8.40 o 
 -12   3   1      286.51      273.10     17.19 o 
 -11   3   1       33.28       24.36      6.36 o 
 -10   3   1      421.12      355.57     20.79 o 
  -9   3   1        1.87       -2.85      2.85 o 
  -8   3   1      411.01      362.68     15.04 o 
  -7   3   1      368.52      340.29     17.79 o 
  -6   3   1        7.89       17.97      2.65 o 
  -5   3   1     1617.05     1694.74     32.96 o 
  -4   3   1     1765.23     1816.85     40.47 o 
  -3   3   1     1383.66     1539.90     29.99 o 
  -2   3   1     1903.63     2011.66     43.73 o 
  -1   3   1     4160.41     4374.83     67.48 o 
   0   3   1     1782.65     1769.18     27.49 o 
   1   3   1     3092.32     3218.68     49.75 o 
   2   3   1     1221.02     1208.46     23.41 o 
   3   3   1     3727.56     3969.17    163.33 o 
   4   3   1        1.93       26.73      3.35 o 
   5   3   1      124.49      138.84      8.64 o 
   6   3   1       15.41       36.00     13.38 o 
   7   3   1      133.25      135.07      8.56 o 
   8   3   1        4.48        4.74      2.78 o 
   9   3   1       32.94       36.74      4.92 o 
  10   3   1       12.65       13.31     10.37 o 
  11   3   1       11.18        8.89      8.30 o 
  12   3   1       33.80       39.72     13.04 o 
  13   3   1       29.52       24.02     15.12 o 
  14   3   1       37.31       48.60     10.26 o 
 -15   4   1       77.98       84.55     11.51 o 
 -14   4   1      102.62      116.79     13.04 o 
 -13   4   1        6.34        4.46      7.67 o 
 -12   4   1      113.32      106.80      8.53 o 
 -11   4   1       20.79       24.15      6.18 o 
 -10   4   1        1.28       -3.21      3.21 o 
  -9   4   1      104.74       80.97      6.69 o 
  -8   4   1       23.99       25.61      7.24 o 
  -7   4   1     3373.05     3412.99     93.44 o 
  -6   4   1     2842.01     2886.81     55.78 o 
  -5   4   1     2049.62     1946.96     37.99 o 
  -4   4   1      743.47      726.11     17.31 o 
  -3   4   1      165.02      176.34      4.72 o 
  -2   4   1     7557.78     7381.59    231.25 o 
  -1   4   1      156.02      185.19      3.69 o 
   0   4   1     2352.26     2319.69     36.08 o 
   1   4   1      724.77      637.79     10.44 o 
   2   4   1     5967.40     6118.03    167.02 o 
   3   4   1     8720.76     8899.61    169.16 o 
   4   4   1       79.58       83.00      6.52 o 
   5   4   1     1415.39     1367.08     53.36 o 
   6   4   1       62.11       64.13      4.93 o 
   7   4   1      723.91      734.56     34.09 o 
   8   4   1       46.99       47.19      2.85 o 
   9   4   1        6.22        3.65      3.38 o 
  10   4   1      166.85      159.49      9.32 o 
  11   4   1      117.14      103.49     20.75 o 
  12   4   1       32.99       33.79     13.64 o 
  13   4   1       70.82       59.03      9.21 o 
  14   4   1      130.16      170.78     12.24 o 
 -14   5   1       95.34       94.17     10.41 o 
 -13   5   1      253.37      275.08     17.19 o 
 -12   5   1       13.45        4.69      8.60 o 
 -11   5   1      144.36      139.79      9.49 o 
 -10   5   1     1703.30     1683.55     48.82 o 
  -9   5   1      546.67      513.94     15.96 o 
  -8   5   1      484.31      457.59     35.57 o 
  -7   5   1       85.86       72.20      7.68 o 
  -6   5   1     1813.70     1809.56     35.70 o 
  -5   5   1     1502.18     1516.79     34.89 o 
  -4   5   1     1400.84     1624.57     36.83 o 
  -3   5   1     2232.39     2308.48     49.35 o 
  -2   5   1      904.41      992.39     15.99 o 
  -1   5   1        5.33       12.11      1.56 o 
   0   5   1      578.38      631.87     11.65 o 
   1   5   1      221.40      253.92      4.89 o 
   2   5   1     1178.43     1327.34     24.00 o 
   3   5   1        0.60        1.90      1.72 o 
   4   5   1       75.47       77.08      5.73 o 
   5   5   1        5.28        6.09      5.04 o 
   6   5   1      506.76      511.09     16.55 o 
   7   5   1       26.41       23.31      6.55 o 
   8   5   1        4.98        6.59      7.41 o 
   9   5   1      689.26      642.11     20.00 o 
  10   5   1      208.94      230.72     13.72 o 
  11   5   1       35.04       14.33      9.61 o 
  12   5   1        2.99        7.74      9.19 o 
  13   5   1       95.61      114.29     12.15 o 
  14   5   1       52.36       48.40     10.31 o 
 -14   6   1       54.21       47.04      9.30 o 
 -13   6   1        0.30       -1.32      8.00 o 
 -12   6   1       27.60       33.20      7.11 o 
 -11   6   1       94.80       86.70     11.32 o 
 -10   6   1        2.05       -1.41     17.19 o 
  -9   6   1       29.04       33.79     12.45 o 
  -8   6   1      169.75      145.48     10.11 o 
  -7   6   1        5.75        8.37      6.80 o 
  -6   6   1      947.80      926.37     22.78 o 
  -5   6   1     2003.37     1714.99     50.68 o 
  -4   6   1     2991.50     2979.86     50.97 o 
  -3   6   1     4473.69     4449.15     68.97 o 
  -2   6   1      453.51      383.69      9.46 o 
  -1   6   1     1368.27     1244.94     19.99 o 
   0   6   1      879.47      873.51     17.77 o 
   1   6   1     3313.25     3314.58     51.60 o 
   2   6   1     3367.48     3351.76     52.20 o 
   3   6   1     2455.19     2520.30     68.24 o 
   4   6   1     1497.72     1406.84     24.43 o 
   5   6   1      318.95      290.54      8.53 o 
   6   6   1     2536.16     2595.73     92.48 o 
   7   6   1       22.96       17.19     10.08 o 
   8   6   1       84.13       87.88      9.19 o 
   9   6   1      172.17      186.00     12.07 o 
  10   6   1      127.85      130.94     11.39 o 
  11   6   1      357.82      349.01     12.17 o 
  12   6   1       20.23       18.17      7.31 o 
  13   6   1       78.26      100.96     16.01 o 
  14   6   1      126.32      132.09     10.95 o 
 -14   7   1       92.69       93.67     20.75 o 
 -13   7   1      125.65      143.17      8.90 o 
 -12   7   1       43.41       69.95     17.19 o 
 -11   7   1      464.87      454.71     30.23 o 
 -10   7   1      296.46      321.91     22.53 o 
  -9   7   1       74.53       59.28     13.64 o 
  -8   7   1       15.73        3.62     11.26 o 
  -7   7   1       50.79       59.07      8.54 o 
  -6   7   1      659.83      668.17     23.10 o 
  -5   7   1      339.43      343.26      7.23 o 
  -4   7   1      765.59      701.12     16.62 o 
  -3   7   1      821.45      836.85     14.07 o 
  -2   7   1     1119.14     1088.51     19.42 o 
  -1   7   1       97.13       87.33      3.87 o 
   0   7   1      271.14      309.20     13.01 o 
   1   7   1      771.75      828.34     13.89 o 
   2   7   1      194.71      198.93      5.03 o 
   3   7   1      717.79      751.56     13.81 o 
   4   7   1       12.58       21.06      2.46 o 
   5   7   1      162.26      160.73     10.42 o 
   6   7   1        0.51        2.37      3.71 o 
   7   7   1      539.08      415.58     17.19 o 
   8   7   1        0.72        6.52     11.26 o 
   9   7   1      117.71      110.38     10.96 o 
  10   7   1       74.90       69.10     11.23 o 
  11   7   1       28.24       31.95      5.75 o 
  12   7   1       42.24       48.79      7.52 o 
  13   7   1       62.37       61.47     14.82 o 
 -13   8   1        2.56       -5.93     18.38 o 
 -12   8   1       69.50       87.74     18.97 o 
 -11   8   1      134.23      153.93     13.58 o 
 -10   8   1       19.24       11.86     13.04 o 
  -9   8   1       63.10       73.51     13.64 o 
  -8   8   1       56.51       73.51     12.45 o 
  -7   8   1     1191.00     1191.74     29.09 o 
  -6   8   1     1202.44     1244.34     31.28 o 
  -5   8   1      100.68       79.75      3.25 o 
  -4   8   1      523.94      508.15      9.46 o 
  -3   8   1      185.37      173.36      5.49 o 
  -2   8   1      191.23      165.88      9.75 o 
  -1   8   1      676.99      633.54     16.35 o 
   0   8   1      841.67      790.20     16.94 o 
   1   8   1     1356.34     1317.37     26.58 o 
   2   8   1     1675.24     1717.05     33.56 o 
   3   8   1      738.72      707.16     14.88 o 
   4   8   1      558.16      526.52     10.46 o 
   5   8   1      253.46      245.41      6.99 o 
   6   8   1      556.44      530.41     14.12 o 
   7   8   1     1145.80     1129.65     22.39 o 
   8   8   1      613.86      624.32     21.34 o 
   9   8   1      442.33      437.57     18.57 o 
  10   8   1      243.34      237.04     15.26 o 
  11   8   1      161.77      158.54     12.24 o 
  12   8   1       15.47       25.70      6.54 o 
  13   8   1        6.08        8.89      8.30 o 
 -11   9   1       87.01      120.94     20.16 o 
  -9   9   1        2.51        3.56      4.74 o 
  -8   9   1       99.35      117.01      7.41 o 
  -7   9   1        3.59       -0.30      4.45 o 
  -6   9   1       61.88       80.28      5.21 o 
  -5   9   1      905.37      924.15     19.79 o 
  -4   9   1       85.39       77.55      6.54 o 
  -3   9   1      611.29      619.38     20.93 o 
  -2   9   1      183.47      185.61      8.04 o 
  -1   9   1       34.51       40.06      5.50 o 
   0   9   1      847.43      818.04     20.47 o 
   1   9   1       37.32       41.97      4.77 o 
   2   9   1      144.93      139.52     10.85 o 
   3   9   1       45.70       43.62      4.85 o 
   4   9   1       11.32       11.65      4.34 o 
   5   9   1       18.90       19.30      4.29 o 
   6   9   1        3.09        7.26      4.39 o 
   7   9   1        0.72        2.37      5.34 o 
   8   9   1      159.41      173.31      7.55 o 
   9   9   1       42.62       43.53      4.26 o 
  10   9   1       16.05       39.72     18.38 o 
  11   9   1        2.17      -10.08     17.79 o 
 -11  10   1       86.60       53.95     22.53 o 
  -9  10   1       47.70       64.03      7.71 o 
  -8  10   1       52.77       59.28      7.71 o 
  -7  10   1      226.47      233.58     14.23 o 
  -6  10   1      221.32      240.10     14.82 o 
  -5  10   1       80.76       70.19      7.11 o 
  -4  10   1        4.14        7.36      5.93 o 
  -3  10   1      904.74      905.10     23.00 o 
  -2  10   1      518.52      529.63     33.31 o 
  -1  10   1      238.55      268.17     11.94 o 
   0  10   1      876.60      900.20     27.86 o 
   1  10   1      103.71       98.67      7.33 o 
   2  10   1      178.94      168.29      9.62 o 
   3  10   1      917.92      878.68     21.78 o 
   4  10   1      409.51      425.89     12.60 o 
   5  10   1      636.48      669.00     17.28 o 
   6  10   1      264.32      274.86     16.60 o 
   7  10   1      104.89      126.27      7.13 o 
   8  10   1      214.11      226.96      9.84 o 
   9  10   1      251.08      260.21     17.19 o 
  10  10   1      243.03      225.19      8.65 o 
  11  10   1       85.45       85.39      8.00 o 
 -10  11   1       93.29       96.63      9.49 o 
  -9  11   1       65.23       64.62      8.89 o 
  -8  11   1      134.99      185.56     13.64 o 
  -7  11   1       26.91       30.23      8.89 o 
  -6  11   1      126.94      143.47     11.26 o 
  -5  11   1      406.82      408.05     16.24 o 
  -4  11   1       58.74       54.77      7.97 o 
  -3  11   1       88.61       77.27      8.10 o 
  -2  11   1      217.04      204.54     10.97 o 
  -1  11   1       90.65       89.90      8.77 o 
   0  11   1       34.51       36.08      7.96 o 
   1  11   1       86.45       78.07      8.35 o 
   2  11   1        2.57        6.20      6.83 o 
   3  11   1      266.38      259.74     10.13 o 
   4  11   1       31.38       37.47      5.97 o 
   5  11   1       89.95       94.85      7.75 o 
   6  11   1        0.23        4.15      6.29 o 
   7  11   1        1.83       -2.96      5.87 o 
   8  11   1       83.72       91.31      7.13 o 
   9  11   1       67.50       73.74      6.71 o 
  10  11   1       33.88       43.92      7.42 o 
  11  11   1        6.34       18.52      7.74 o 
 -10  12   1        3.42        2.37      9.49 o 
  -9  12   1       20.81       33.20     10.08 o 
  -8  12   1       98.67      118.57     11.86 o 
  -7  12   1        0.74        4.74     10.08 o 
  -6  12   1      112.80      117.38     12.45 o 
  -5  12   1       47.26       37.35     10.67 o 
  -4  12   1        1.89       -5.15      7.93 o 
  -3  12   1      197.38      224.53     12.56 o 
  -2  12   1      110.00       94.81      9.84 o 
  -1  12   1      330.72      347.78     15.91 o 
   0  12   1      233.70      263.26     21.05 o 
   1  12   1      739.82      771.67     25.36 o 
   2  12   1      989.03     1031.66     31.63 o 
   3  12   1        6.73       12.61      7.68 o 
   4  12   1        3.06        2.18      8.60 o 
   5  12   1       50.24       58.34      7.93 o 
   6  12   1      157.55      164.53     12.45 o 
   7  12   1       30.15       43.63     10.37 o 
   8  12   1       49.60       68.90      7.75 o 
   9  12   1       48.64       54.83     15.41 o 
  10  12   1        8.49       -2.57     10.67 o 
  -9  13   1       59.49       69.95     12.45 o 
  -8  13   1       42.23       58.10     11.86 o 
  -7  13   1      106.45      129.24     13.64 o 
  -6  13   1       39.06       54.54     12.45 o 
  -5  13   1       29.11       33.79     11.86 o 
  -4  13   1        0.84       11.34      9.19 o 
  -3  13   1       21.85       33.43     13.34 o 
  -2  13   1       25.62       18.14      9.37 o 
  -1  13   1       58.04       60.17      9.64 o 
   0  13   1        4.48        6.48      9.42 o 
   1  13   1       23.70       36.48      9.22 o 
   2  13   1       25.21       25.49      9.22 o 
   3  13   1        7.73        5.19      9.53 o 
   4  13   1        2.26      -13.61     19.27 o 
   5  13   1        3.94        4.15     11.26 o 
   6  13   1       14.89        0.00     11.26 o 
   7  13   1       32.61       65.21     12.45 o 
   8  13   1        6.33       20.16     11.86 o 
   9  13   1        0.79        0.00     11.26 o 
  -8  14   1        0.60        4.15     13.04 o 
  -7  14   1        0.35       24.90     13.04 o 
  -6  14   1        2.71        2.37     12.45 o 
  -5  14   1        7.56       33.20     13.64 o 
  -4  14   1       21.98       44.12     27.57 o 
  -3  14   1       57.50       53.38     13.04 o 
  -2  14   1      111.20      100.34     20.45 o 
  -1  14   1       50.20       37.39     14.52 o 
   0  14   1       53.22       68.71     11.10 o 
   1  14   1        9.88       18.97     10.90 o 
   2  14   1       62.44       73.15     13.34 o 
   3  14   1       42.56       46.83     10.38 o 
   4  14   1       17.19       16.01     13.64 o 
   5  14   1       40.84       56.32     14.23 o 
   6  14   1       12.25       21.93     12.45 o 
   7  14   1        6.61        4.15     13.04 o 
  -6  15   1        0.44      -10.08     14.23 o 
  -5  15   1       15.65       11.26     14.82 o 
  -4  15   1        0.19      -13.64     13.64 o 
  -3  15   1        0.98      -10.90     10.90 o 
  -2  15   1        7.86        8.18     11.48 o 
  -1  15   1       26.57       19.73     11.72 o 
   0  15   1        4.45        4.45     11.06 o 
   1  15   1        2.23       -2.66     11.30 o 
   2  15   1        0.24       -9.51     16.01 o 
   3  15   1        0.50       -8.82     10.88 o 
   4  15   1        3.26        3.56     15.41 o 
   5  15   1        4.28       13.64     14.23 o 
  -3  16   1        3.70       -2.00     11.90 o 
  -2  16   1        2.31       -0.55     12.49 o 
  -1  16   1        1.12      -12.56     12.56 o 
   0  16   1        3.74      -12.36     12.36 o 
   1  16   1        7.05       10.73     12.78 o 
   2  16   1        4.25       -3.61     19.86 o 
 -15   0   2      250.09      265.00     19.56 o 
 -14   0   2        0.58       -2.37     13.04 o 
 -13   0   2        0.38       -8.30     11.86 o 
 -12   0   2       10.68       -4.74     10.08 o 
 -11   0   2       68.59       71.14     10.08 o 
 -10   0   2      201.53      157.10     11.86 o 
  -9   0   2      627.79      560.23     24.90 o 
  -8   0   2      637.06      585.24     12.44 o 
  -7   0   2     1679.58     1651.09     35.50 o 
  -6   0   2     1154.45     1185.94     23.19 o 
  -5   0   2      979.33     1083.20     21.73 o 
  -4   0   2     8952.17     9291.77    175.90 o 
  -3   0   2    11114.78    10961.50    353.07 o 
  -2   0   2     1041.70     1139.95     19.70 o 
  -1   0   2    13162.79    13769.59    234.79 o 
   0   0   2    16891.57    17099.29    291.17 o 
   1   0   2    22443.69    21275.68    685.51 o 
   2   0   2      266.58      360.72      7.32 o 
   3   0   2    62160.09    56342.03   2303.86 o 
   4   0   2    10420.64    10771.51    236.51 o 
   5   0   2      175.98      306.33      7.01 o 
   6   0   2     1571.91     1445.16     28.22 o 
   7   0   2     3265.06     3355.48     84.20 o 
   8   0   2     8504.88     8046.98    216.60 o 
   9   0   2     1175.19     1075.41     46.24 o 
  11   0   2      678.87      671.68     30.83 o 
  12   0   2      328.13      331.40     21.34 o 
  13   0   2      106.60      101.97     14.82 o 
  14   0   2      198.65      189.12     18.38 o 
 -15   1   2       77.32       73.96     11.06 o 
 -14   1   2      428.32      413.92     18.01 o 
 -13   1   2      640.83      610.37     21.38 o 
 -12   1   2     1124.67     1134.27     33.53 o 
 -11   1   2     2296.59     2281.63     62.67 o 
 -10   1   2     1955.65     1883.08     94.26 o 
  -9   1   2     3222.61     3332.41     64.07 o 
  -8   1   2     4362.96     4395.26     63.48 o 
  -7   1   2     5860.76     6450.86     86.52 o 
  -6   1   2     2672.50     2544.33     34.96 o 
  -5   1   2     5561.43     5810.06     98.36 o 
  -4   1   2    10561.28    10633.00    163.60 o 
  -3   1   2     3763.04     3801.05     51.11 o 
  -2   1   2       38.10       51.87      3.02 o 
  -1   1   2     4404.31     4520.41     51.93 o 
   0   1   2     4773.22     4909.38     59.15 o 
   1   1   2      282.39      260.87      4.11 o 
   2   1   2    12430.07    12926.91    184.41 o 
   3   1   2      192.03      172.09      4.12 o 
   4   1   2     7184.63     7649.75    129.20 o 
   5   1   2      571.47      580.38     10.79 o 
   6   1   2       52.83       98.93      4.86 o 
   7   1   2      104.47      136.87      5.17 o 
   8   1   2       40.41       71.67     20.81 o 
   9   1   2      131.34      157.73      9.64 o 
  10   1   2      387.45      434.08     17.13 o 
  11   1   2      336.23      336.44     14.23 o 
  12   1   2      180.66      174.67     10.45 o 
  13   1   2      162.68      153.65     11.30 o 
  14   1   2      186.36      220.92     13.81 o 
 -15   2   2       30.02       38.22     10.63 o 
 -14   2   2       28.54       30.66      9.11 o 
 -13   2   2      102.82      110.12      9.79 o 
 -12   2   2        0.77       -6.19      9.78 o 
 -11   2   2       25.43       12.12      9.78 o 
 -10   2   2      686.09      646.78     20.07 o 
  -9   2   2      448.91      419.41     12.24 o 
  -8   2   2      577.55      576.63     11.03 o 
  -7   2   2      216.87      245.06      5.07 o 
  -6   2   2     1948.69     1752.69     94.96 o 
  -5   2   2     1497.07     1411.32     24.99 o 
  -4   2   2      877.06      897.38     16.05 o 
  -3   2   2    13104.65    13411.66    228.25 o 
  -2   2   2     3966.85     3903.18     52.57 o 
  -1   2   2    53013.52    51176.97    970.48 o 
   0   2   2       64.26       82.25      3.26 o 
   1   2   2     1043.62     1065.81     16.69 o 
   2   2   2    11342.17    11697.44    166.85 o 
   3   2   2     3581.37     3650.02     57.27 o 
   4   2   2    12553.26    12820.12    216.34 o 
   5   2   2     2462.52     2484.41     42.59 o 
   6   2   2     7623.95     7846.41    172.57 o 
   7   2   2     4376.57     3957.38    135.20 o 
   8   2   2     2035.04     1957.22     38.26 o 
   9   2   2     1940.86     1867.00     43.34 o 
  10   2   2     1484.66     1447.99     42.31 o 
  11   2   2     1041.62     1054.24     31.43 o 
  12   2   2      501.03      486.05     18.20 o 
  13   2   2       64.12       77.93     10.21 o 
  14   2   2       51.30       67.71     11.06 o 
 -15   3   2       47.93       51.56     10.82 o 
 -14   3   2      388.79      382.87     17.21 o 
 -13   3   2      783.22      794.29     25.72 o 
 -12   3   2      352.02      337.03     14.51 o 
 -11   3   2      715.50      727.34     22.53 o 
 -10   3   2      265.09      267.32      9.41 o 
  -9   3   2     3780.89     3617.33     66.68 o 
  -8   3   2     3396.66     3306.61    116.78 o 
  -7   3   2      449.27      373.49     17.80 o 
  -6   3   2     2948.03     3100.77     53.63 o 
  -5   3   2       58.29       56.60      6.67 o 
  -4   3   2     6366.03     6701.56    114.47 o 
  -3   3   2     6101.08     6215.83    119.76 o 
  -2   3   2    11414.45    11583.77    177.95 o 
  -1   3   2     7259.57     7200.98    110.87 o 
   0   3   2     1063.54     1134.24     17.90 o 
   1   3   2     9948.40    10212.72    156.87 o 
   2   3   2      292.39      275.43      4.87 o 
   3   3   2      281.87      250.44     10.33 o 
   4   3   2      558.97      543.27     19.42 o 
   5   3   2       49.52       55.06      2.22 o 
   6   3   2      172.04      165.61      4.76 o 
   7   3   2      286.21      327.64      7.33 o 
   8   3   2       27.56       30.20      4.09 o 
   9   3   2      693.20      682.21     18.59 o 
  10   3   2      289.75      259.40     10.21 o 
  11   3   2      167.35      169.14      9.40 o 
  12   3   2      113.33      114.26     14.52 o 
  13   3   2      110.44      121.53     13.34 o 
  14   3   2      222.58      256.56     22.53 o 
 -15   4   2       34.76       29.10     15.71 o 
 -14   4   2       12.63        9.06      9.32 o 
 -13   4   2        9.43        7.74      7.99 o 
 -12   4   2       37.84       39.54      7.45 o 
 -11   4   2        1.12        3.76      6.52 o 
 -10   4   2        9.72        8.74      3.00 o 
  -9   4   2      124.51      104.68      8.38 o 
  -8   4   2        7.96        8.59      6.41 o 
  -7   4   2      150.73      164.14      6.92 o 
  -6   4   2     3213.66     3394.30     65.33 o 
  -5   4   2     3559.60     3767.78     72.22 o 
  -4   4   2     4219.90     4314.68     94.65 o 
  -3   4   2      236.84      194.57      4.37 o 
  -2   4   2      575.32      536.06      9.19 o 
  -1   4   2     4230.41     4466.89     84.95 o 
   0   4   2     6269.65     6378.92     98.37 o 
   1   4   2     1200.32     1210.39     19.06 o 
   2   4   2     9501.79     9949.46    169.08 o 
   3   4   2     6343.26     6570.45    111.24 o 
   4   4   2     4005.75     4080.42     77.27 o 
   5   4   2     2472.98     2226.39     49.82 o 
   6   4   2     3217.07     3121.05     59.68 o 
   7   4   2     4039.98     3835.34     84.59 o 
   8   4   2      796.76      790.69     19.57 o 
   9   4   2     1938.79     1855.32     61.66 o 
  10   4   2      943.53      885.96     36.41 o 
  11   4   2      423.51      444.63     14.01 o 
  12   4   2      358.78      396.88     16.52 o 
  13   4   2       34.14       45.84     17.49 o 
  14   4   2       74.34       90.67     14.23 o 
 -15   5   2       44.59       40.31     12.45 o 
 -14   5   2       93.59      109.26     10.50 o 
 -13   5   2      287.56      310.55     14.10 o 
 -12   5   2      388.16      387.89     15.22 o 
 -11   5   2      376.13      356.39     13.05 o 
 -10   5   2     1081.72     1071.46     27.26 o 
  -9   5   2     1217.98     1264.02     37.89 o 
  -8   5   2      795.00      841.91     26.60 o 
  -7   5   2      624.31      588.83     16.02 o 
  -6   5   2      352.38      366.47     13.01 o 
  -5   5   2     7914.26     8251.35    180.18 o 
  -4   5   2     1648.06     1872.45     29.38 o 
  -3   5   2     1171.31     1234.02     21.55 o 
  -2   5   2     3816.79     3903.18     60.54 o 
  -1   5   2      157.72      143.01      3.51 o 
   0   5   2     7353.78     7463.57    115.10 o 
   1   5   2       12.54       15.50      1.78 o 
   2   5   2      979.39      992.62     16.42 o 
   3   5   2       39.11       57.96      6.48 o 
   4   5   2      294.03      291.76      5.52 o 
   5   5   2      146.42      139.28     11.56 o 
   6   5   2     1263.11     1232.70     29.17 o 
   7   5   2        9.01       11.35      2.72 o 
   8   5   2      244.53      240.77      6.73 o 
   9   5   2      145.16      128.82      7.02 o 
  10   5   2      125.51      149.65      7.89 o 
  11   5   2      292.39      298.28     11.20 o 
  12   5   2        2.23        7.22     10.67 o 
  13   5   2       69.26       62.77      9.87 o 
  14   5   2      139.99      128.80     11.68 o 
 -14   6   2        0.59        6.52     10.08 o 
 -13   6   2       10.01       16.13      7.31 o 
 -12   6   2        8.39        2.88      5.88 o 
 -11   6   2       81.78       73.51     15.41 o 
 -10   6   2       57.21       80.52     10.96 o 
  -9   6   2      298.85      310.08     15.02 o 
  -8   6   2      128.73      153.61     24.60 o 
  -7   6   2      107.62       97.96      8.40 o 
  -6   6   2      144.40      159.38      6.04 o 
  -5   6   2     1109.76     1106.45     22.59 o 
  -4   6   2     1841.42     1967.28     33.79 o 
  -3   6   2      318.64      265.47      6.09 o 
  -2   6   2     6192.96     6173.23     95.42 o 
  -1   6   2     1781.55     1835.47     32.00 o 
   0   6   2     1700.38     1625.33     31.91 o 
   1   6   2     1298.14     1259.87     20.27 o 
   2   6   2     3031.51     3282.30     51.12 o 
   3   6   2     3989.80     3964.82     61.56 o 
   4   6   2     2132.31     2223.81     37.48 o 
   5   6   2     2010.59     1988.21     45.16 o 
   6   6   2      539.35      513.12     12.44 o 
   7   6   2      609.33      554.63     23.27 o 
   8   6   2      101.25      101.54      5.65 o 
   9   6   2       80.00       81.57      5.41 o 
  10   6   2       51.68       60.84      5.97 o 
  11   6   2      221.38      225.84      9.83 o 
  12   6   2      271.93      286.02     13.80 o 
  13   6   2       50.81       52.26      9.60 o 
 -14   7   2       28.04       27.36      8.54 o 
 -12   7   2      183.27      230.61     21.93 o 
 -11   7   2      265.26      269.21     15.72 o 
 -10   7   2      102.86      125.66     11.81 o 
  -9   7   2      599.18      594.26     30.53 o 
  -8   7   2     3220.42     3190.99     89.02 o 
  -7   7   2      486.08      506.08     19.41 o 
  -6   7   2      378.04      349.24      8.79 o 
  -5   7   2      134.77      130.10      4.25 o 
  -4   7   2     1268.14     1304.93     23.12 o 
  -3   7   2     1197.89     1124.98     20.15 o 
  -2   7   2      186.13      235.01      6.06 o 
  -1   7   2     1133.08     1145.90     20.66 o 
   0   7   2      637.38      674.12     14.50 o 
   1   7   2       57.96       49.33      2.76 o 
   2   7   2       34.40       44.71      2.83 o 
   3   7   2       36.82       39.70      3.93 o 
   4   7   2      431.27      427.75      8.74 o 
   5   7   2        4.30        5.33      2.29 o 
   6   7   2       13.64       16.61      2.40 o 
   7   7   2        6.15        6.50      3.09 o 
   8   7   2      124.46      125.26      4.29 o 
   9   7   2      137.99      134.45      7.24 o 
  10   7   2       72.75       72.16     13.52 o 
  11   7   2      117.96      115.74      7.82 o 
  12   7   2       40.83       37.04      7.95 o 
  13   7   2        2.57       -2.40      8.31 o 
 -13   8   2        0.32      -17.19     17.79 o 
 -10   8   2        0.56      -12.45     12.45 o 
  -9   8   2       11.53       12.80      9.65 o 
  -8   8   2      233.58      224.26     13.10 o 
  -7   8   2        8.12        4.81      2.94 o 
  -6   8   2      718.52      655.72     13.03 o 
  -5   8   2      317.02      314.97     11.70 o 
  -4   8   2       89.17       93.02      6.08 o 
  -3   8   2      503.34      471.70     15.32 o 
  -2   8   2       12.25        8.69      4.24 o 
  -1   8   2      470.54      467.19     11.35 o 
   0   8   2      597.68      619.79     13.82 o 
   1   8   2     1303.60     1274.97     25.76 o 
   2   8   2     1135.00     1211.05     33.34 o 
   3   8   2      102.53      106.30      4.31 o 
   4   8   2     1417.86     1341.72     26.66 o 
   5   8   2      282.96      299.65     10.26 o 
   6   8   2      334.19      300.90      9.09 o 
   7   8   2      182.77      165.62      6.42 o 
   8   8   2       42.49       37.90      3.89 o 
   9   8   2       17.42       19.22      4.62 o 
  10   8   2       11.45        9.49      3.93 o 
  11   8   2       74.70       78.67      5.22 o 
  12   8   2       49.26       54.82      6.63 o 
  -8   9   2       22.51       27.02      7.11 o 
  -7   9   2        7.61        8.92      5.58 o 
  -6   9   2      181.99      179.75      8.52 o 
  -5   9   2      653.70      585.58     16.73 o 
  -4   9   2      756.54      732.11     21.51 o 
  -3   9   2       34.57       19.78      5.36 o 
  -2   9   2       93.64       88.66      6.56 o 
  -1   9   2      338.49      301.66     14.00 o 
   0   9   2       68.76       63.25      4.86 o 
   1   9   2       14.23       17.81      4.17 o 
   2   9   2       71.70       80.69      5.24 o 
   3   9   2      235.03      256.05      8.98 o 
   4   9   2       61.16       71.22      6.73 o 
   5   9   2      284.78      290.42     10.05 o 
   6   9   2       39.90       42.91      6.82 o 
   7   9   2       88.84       73.97      7.41 o 
   8   9   2       33.82       40.04      4.81 o 
   9   9   2        0.32       -1.52      7.75 o 
  10   9   2       35.20       36.93      8.14 o 
  11   9   2       10.26        8.21      4.67 o 
  12   9   2       13.18        8.80      7.79 o 
 -10  10   2       56.79       48.61      6.52 o 
  -9  10   2       31.92       24.90      7.11 o 
  -8  10   2        6.58        5.93      7.11 o 
  -7  10   2       18.06       13.26      6.66 o 
  -6  10   2       69.19       60.52     10.97 o 
  -5  10   2        4.59        3.50      5.74 o 
  -4  10   2        0.84        1.34      5.80 o 
  -3  10   2      162.77      169.17      8.52 o 
  -2  10   2      483.77      428.91     22.29 o 
  -1  10   2       29.28       19.63      5.88 o 
   0  10   2      140.27      157.05      9.57 o 
   1  10   2       30.27       19.54      5.48 o 
   2  10   2      166.37      162.72     15.02 o 
   3  10   2      158.15      159.94      7.27 o 
   4  10   2       10.34        6.80      4.93 o 
   5  10   2      270.07      261.31     11.99 o 
   6  10   2      205.33      184.33     19.27 o 
   7  10   2       27.98       21.96      5.65 o 
   8  10   2      106.92      117.89      7.71 o 
   9  10   2       43.11       33.03      5.62 o 
  10  10   2       13.19       13.00      5.32 o 
  11  10   2        1.30       -5.06      5.06 o 
 -11  11   2        4.54        0.00      7.71 o 
 -10  11   2        1.94        4.15      7.71 o 
  -9  11   2        2.63       13.64      8.30 o 
  -8  11   2        4.87        4.74      8.30 o 
  -7  11   2        4.99       20.75      8.89 o 
  -6  11   2       45.79       34.07      8.63 o 
  -5  11   2      139.55      131.78      8.57 o 
  -4  11   2       18.51        8.61      6.56 o 
  -3  11   2        0.36        3.88      6.55 o 
  -2  11   2       15.96       11.33      6.72 o 
  -1  11   2      241.94      224.96     10.97 o 
   0  11   2      283.32      258.63     13.20 o 
   1  11   2       52.74       62.10      6.95 o 
   2  11   2       11.20        8.17      7.58 o 
   3  11   2       41.36       46.00      6.93 o 
   4  11   2       16.29       12.65      5.96 o 
   5  11   2       26.46       16.74      6.91 o 
   6  11   2        2.20       -7.11      7.11 o 
   7  11   2        2.93       -1.96      6.07 o 
   8  11   2        0.20        1.19      6.29 o 
   9  11   2        2.97        4.75      5.76 o 
  10  11   2        0.13       -1.41      5.82 o 
 -10  12   2        0.17       11.26      9.49 o 
  -9  12   2        0.15       11.26     10.08 o 
  -8  12   2        0.39       17.19     10.08 o 
  -7  12   2       14.35       14.82     10.08 o 
  -6  12   2        5.85        8.30     10.67 o 
  -5  12   2       10.49        8.45      8.26 o 
  -4  12   2        6.79       25.08      7.97 o 
  -3  12   2        1.48       -7.93      7.93 o 
  -2  12   2       37.99       19.00      8.60 o 
  -1  12   2       22.51       21.53      8.59 o 
   0  12   2       45.34       31.66      8.59 o 
   1  12   2       23.14       23.34     13.34 o 
   2  12   2       22.72        0.71      8.26 o 
   3  12   2        4.09        7.04      9.80 o 
   4  12   2        1.36        4.73      6.51 o 
   5  12   2        2.81        5.34      8.89 o 
   6  12   2        7.94        0.59      7.13 o 
   7  12   2       35.63       17.49      7.55 o 
   8  12   2        2.35        7.71      7.13 o 
   9  12   2        0.02       -2.77      9.01 o 
  -9  13   2        1.62        7.11     11.26 o 
  -8  13   2        0.46       10.08     11.86 o 
  -7  13   2        0.79      -11.26     11.26 o 
  -6  13   2       22.20       17.19     12.45 o 
  -5  13   2        0.39      -11.26     11.86 o 
  -4  13   2        1.04       -6.59      9.26 o 
  -3  13   2        4.45        9.63      9.19 o 
  -2  13   2        3.22       -8.59      8.59 o 
  -1  13   2        4.62       -8.38     14.82 o 
   0  13   2       27.13       30.05      9.42 o 
   1  13   2        1.82        8.37      9.19 o 
   2  13   2       10.34       11.78      9.37 o 
   3  13   2       14.05        9.63      9.53 o 
   4  13   2        4.50       -7.11     11.86 o 
   5  13   2        5.26        2.96      7.96 o 
   6  13   2       12.82       -7.64     15.71 o 
   7  13   2        9.53        2.96     11.86 o 
   8  13   2        4.45       13.04     11.26 o 
  -8  14   2        0.12       14.82     13.04 o 
  -7  14   2        8.98        4.74     13.04 o 
  -6  14   2        0.13        8.89     12.45 o 
  -5  14   2        3.20        0.59     13.04 o 
  -4  14   2       16.38       31.06     10.11 o 
  -3  14   2        2.44       -6.22     10.06 o 
  -2  14   2        1.69       12.11     10.21 o 
  -1  14   2       17.62       13.93      9.64 o 
   0  14   2       17.28       10.17     10.45 o 
   1  14   2       27.59       20.32     10.45 o 
   2  14   2        4.62       -7.41     10.06 o 
   3  14   2       25.43       31.85     10.68 o 
   4  14   2       17.80       16.01     12.45 o 
   5  14   2        5.66        4.15     13.04 o 
   6  14   2        3.35        3.56     13.04 o 
   7  14   2        0.50      -12.45     12.45 o 
  -6  15   2        0.24        7.11     14.82 o 
  -5  15   2        1.98       10.67     14.23 o 
  -4  15   2        2.77       -1.78     14.82 o 
  -3  15   2       33.86       31.69     21.93 o 
  -2  15   2       16.91       -8.00     23.42 o 
  -1  15   2        6.50        7.71     11.48 o 
   0  15   2        4.47        4.45     11.74 o 
   1  15   2       13.83        9.30     11.52 o 
   2  15   2        5.20       14.28     11.86 o 
   3  15   2        9.69       20.27     11.06 o 
   4  15   2        3.18        2.37     14.82 o 
   5  15   2        9.19       16.01     14.23 o 
  -3  16   2        2.12       -4.07     12.49 o 
  -2  16   2        5.33       -9.12     13.04 o 
  -1  16   2        0.22      -12.14     12.14 o 
   0  16   2        7.91        8.78     12.56 o 
   1  16   2        0.03      -10.51     12.56 o 
   2  16   2        0.23        5.35     11.94 o 
 -15   1   3       44.00       38.53     10.90 o 
 -14   1   3       30.34       20.16      9.64 o 
 -13   1   3        9.27       11.73      8.52 o 
 -12   1   3      137.11      145.62      9.37 o 
 -11   1   3        5.23        8.46      6.25 o 
 -10   1   3        1.41       -5.40      5.40 o 
  -9   1   3        3.72        2.34      3.76 o 
  -8   1   3       62.84       71.41      3.85 o 
  -7   1   3        8.64        3.16      1.61 o 
  -6   1   3      382.33      413.96      6.37 o 
  -5   1   3      344.61      415.26      6.64 o 
  -4   1   3     2855.58     3087.81     44.65 o 
  -3   1   3      338.64      317.05      4.87 o 
  -2   1   3      769.79      845.25     10.79 o 
  -1   1   3     6927.56     7061.38     81.09 o 
   0   1   3     2699.08     2882.85     34.94 o 
   1   1   3    30173.55    29916.80    400.40 o 
   2   1   3      274.96      302.39      4.65 o 
   3   1   3     3384.66     3536.49     50.83 o 
   4   1   3     1025.71      995.83     16.11 o 
   5   1   3     1598.37     1696.06     24.88 o 
   6   1   3      236.91      241.26      5.52 o 
   7   1   3       13.98       14.28      2.75 o 
   8   1   3        1.89       -1.51      3.95 o 
   9   1   3        0.96        3.18      4.52 o 
  10   1   3      107.61       91.80      6.80 o 
  11   1   3       14.22       10.55      7.33 o 
  12   1   3        9.52       10.79      8.52 o 
  13   1   3        5.68       -6.85     14.23 o 
  14   1   3        3.44        3.04     10.88 o 
 -15   2   3       10.98       -9.55     10.03 o 
 -14   2   3        6.41        8.56     16.30 o 
 -13   2   3        2.57       -6.20      8.26 o 
 -12   2   3        7.98       14.89      7.41 o 
 -11   2   3       39.74       47.19     10.37 o 
 -10   2   3       14.89       12.22      5.26 o 
  -9   2   3      159.09      186.17      7.88 o 
  -8   2   3       28.24       29.28      2.55 o 
  -7   2   3      686.94      714.66     13.06 o 
  -6   2   3       37.83       36.27      2.17 o 
  -5   2   3     1622.38     1616.03     23.76 o 
  -4   2   3      929.37      959.55     13.32 o 
  -3   2   3       13.74       17.43      1.43 o 
  -2   2   3        1.32        8.54      2.23 o 
  -1   2   3     7647.46     8059.42     97.07 o 
   0   2   3     3484.40     3536.70     50.83 o 
   1   2   3     6532.71     7047.54     94.58 o 
   2   2   3     1303.59     1628.68     34.05 o 
   3   2   3     1270.62     1361.84     20.02 o 
   4   2   3     7443.07     7751.95    110.98 o 
   5   2   3     2547.55     2534.94     44.64 o 
   6   2   3      914.75      895.29     16.38 o 
   7   2   3      118.75      113.82      4.68 o 
   8   2   3      498.94      474.36     11.83 o 
   9   2   3       64.51       67.95      5.36 o 
  10   2   3      286.65      237.57     10.08 o 
  11   2   3      103.84       89.99     14.52 o 
  12   2   3       26.12        5.65      8.52 o 
  13   2   3       28.56       42.20      9.69 o 
  14   2   3       16.32       16.54     10.38 o 
 -15   3   3       25.80       12.81     11.86 o 
 -14   3   3       84.56       79.70     14.82 o 
 -13   3   3        1.27       -3.47      8.10 o 
 -12   3   3        4.52       -6.80      6.80 o 
 -11   3   3      674.41      645.29     20.25 o 
 -10   3   3        6.88        1.91      5.70 o 
  -9   3   3      260.45      252.91      6.61 o 
  -8   3   3       84.41       93.44      4.02 o 
  -7   3   3      754.06      729.63     13.81 o 
  -6   3   3        3.97       -1.00      3.23 o 
  -5   3   3      145.28      188.25      4.90 o 
  -4   3   3     4294.65     4464.82     86.28 o 
  -3   3   3     1694.61     1700.56     24.95 o 
  -2   3   3     5232.94     5195.96     74.53 o 
  -1   3   3     2238.53     2085.31     32.41 o 
   0   3   3     8804.37     8503.24    130.82 o 
   1   3   3      677.90      649.57     10.52 o 
   2   3   3      211.07      197.17      4.65 o 
   3   3   3       81.25       86.34      2.59 o 
   4   3   3        4.70        5.99      1.55 o 
   5   3   3        3.77        3.83      1.73 o 
   6   3   3       29.05       34.19      3.06 o 
   7   3   3       59.50       44.81      3.11 o 
   8   3   3      216.97      217.71      7.48 o 
   9   3   3        1.48        2.91      4.69 o 
  10   3   3        0.34       -2.53      6.00 o 
  11   3   3       34.10       23.50      8.89 o 
  12   3   3        2.62       -5.57      8.40 o 
  13   3   3       64.40       49.58      9.96 o 
  14   3   3        0.15        0.71     13.34 o 
 -15   4   3       13.25        6.66     10.20 o 
 -14   4   3        0.20        6.52      8.88 o 
 -13   4   3       32.95       21.69      7.99 o 
 -12   4   3       13.33        8.59      6.46 o 
 -11   4   3      108.32      125.49      7.45 o 
 -10   4   3      198.24      201.60      8.83 o 
  -9   4   3       10.45        9.05      2.38 o 
  -8   4   3        0.38       -1.24      9.78 o 
  -7   4   3     1564.70     1553.91     31.02 o 
  -6   4   3      339.73      271.89      7.86 o 
  -5   4   3        8.03       10.53      2.09 o 
  -4   4   3     3340.63     3646.31     56.44 o 
  -3   4   3       16.59       14.75      1.62 o 
  -2   4   3      680.54      618.68     15.34 o 
  -1   4   3     1564.59     1894.12     29.75 o 
   0   4   3      193.72      229.37      4.99 o 
   1   4   3     3560.35     3577.19     55.43 o 
   2   4   3      542.66      562.79      9.42 o 
   3   4   3     5442.77     5431.91     92.40 o 
   4   4   3      148.12      110.55      3.16 o 
   5   4   3     1924.20     1896.90     29.86 o 
   6   4   3     1784.54     1867.19     50.74 o 
   7   4   3       12.58       16.63      4.54 o 
   8   4   3       75.15       72.64      6.92 o 
   9   4   3       25.80       35.75      5.43 o 
  10   4   3      509.12      466.18     18.36 o 
  11   4   3      129.68      125.14      8.12 o 
  12   4   3       66.88       68.13      9.49 o 
  13   4   3      153.93      157.11     14.23 o 
  14   4   3       78.93       67.92     11.68 o 
 -15   5   3       34.63       31.39     10.41 o 
 -14   5   3      116.12      121.45     10.59 o 
 -13   5   3      242.50      220.95     17.19 o 
 -12   5   3       44.94       30.10      6.82 o 
 -11   5   3      276.42      262.24     10.85 o 
 -10   5   3     1085.26     1111.59     27.29 o 
  -9   5   3      578.66      547.60     20.00 o 
  -8   5   3      538.79      515.94     25.49 o 
  -7   5   3     1886.76     1869.97     43.33 o 
  -6   5   3     2768.87     2776.26     48.28 o 
  -5   5   3      649.85      582.02     20.81 o 
  -4   5   3     1280.09     1555.74     34.82 o 
  -3   5   3       24.74       37.92      2.03 o 
  -2   5   3     4407.37     4547.11     70.51 o 
  -1   5   3       11.89        8.29      1.77 o 
   0   5   3     1035.32      924.67     16.52 o 
   1   5   3      198.67      168.75      4.06 o 
   2   5   3      707.45      652.08     13.97 o 
   3   5   3        5.36       19.91      1.92 o 
   4   5   3       48.03       50.38      2.20 o 
   5   5   3      168.58      156.77      4.15 o 
   6   5   3       20.38       17.06      2.70 o 
   7   5   3      992.97      934.99     19.15 o 
   8   5   3        6.94        2.42      7.26 o 
   9   5   3       12.05       10.82      5.30 o 
  10   5   3       22.40       15.22      5.61 o 
  11   5   3        1.10       -9.13      9.13 o 
  12   5   3        2.17        0.58     13.93 o 
  13   5   3       44.64       38.31     10.20 o 
 -14   6   3        6.03       13.78      8.61 o 
 -13   6   3        8.50        6.22      6.99 o 
 -12   6   3        3.11        6.18      5.97 o 
 -11   6   3       15.93       21.59     16.90 o 
 -10   6   3        2.63        4.11     17.49 o 
  -9   6   3        1.58       10.88      8.83 o 
  -8   6   3      822.26      798.61     26.56 o 
  -7   6   3        6.46        3.14      2.61 o 
  -6   6   3      263.16      287.22      8.69 o 
  -5   6   3      784.36      770.73     18.08 o 
  -4   6   3       12.75        7.91      2.24 o 
  -3   6   3     3237.04     3376.27     52.64 o 
  -2   6   3      287.44      244.87      5.85 o 
  -1   6   3     3164.09     3277.01     56.17 o 
   0   6   3     2868.89     3021.42     51.87 o 
   1   6   3       28.40       17.60      2.16 o 
   2   6   3      497.12      458.30      9.10 o 
   3   6   3     1381.70     1471.83     23.60 o 
   4   6   3     2140.11     2239.02     35.16 o 
   5   6   3      883.63      872.93     14.41 o 
   6   6   3      780.30      771.61     14.41 o 
   7   6   3      110.34      113.55      5.73 o 
   8   6   3       54.82       32.53      6.44 o 
   9   6   3      293.87      294.57     10.57 o 
  10   6   3      104.82      103.73     13.55 o 
  11   6   3      103.50      104.79      7.86 o 
  12   6   3      165.03      177.74     11.40 o 
  13   6   3      123.48      141.00     11.40 o 
 -14   7   3       66.07       80.82     29.35 o 
 -13   7   3      120.34      142.91      8.48 o 
 -12   7   3       55.24       66.40     17.79 o 
 -11   7   3      512.40      500.42     22.03 o 
 -10   7   3      504.47      541.52     22.53 o 
  -9   7   3      344.52      346.59     16.63 o 
  -8   7   3     1162.92     1168.35     36.41 o 
  -7   7   3      382.49      375.30     12.77 o 
  -6   7   3      867.95      787.96     20.30 o 
  -5   7   3      146.72      145.43      4.74 o 
  -4   7   3      970.95      965.39     17.70 o 
  -3   7   3     1143.96     1200.77     19.77 o 
  -2   7   3      183.95      193.00      5.03 o 
  -1   7   3      632.43      545.41     12.33 o 
   0   7   3      255.30      253.22      7.32 o 
   1   7   3      752.11      717.50     12.37 o 
   2   7   3      519.19      491.95      9.06 o 
   3   7   3       56.55       72.94      3.45 o 
   4   7   3      188.09      209.13      5.37 o 
   5   7   3      111.55      111.67      3.91 o 
   6   7   3      198.63      192.82      8.05 o 
   7   7   3      478.65      459.48     22.25 o 
   8   7   3       47.57       48.58      5.22 o 
   9   7   3       14.92        9.16      5.36 o 
  10   7   3        5.45        2.02      5.90 o 
  11   7   3       29.23       40.39      7.14 o 
  12   7   3        0.52        2.80      9.78 o 
  13   7   3       32.05       38.83      9.76 o 
 -12   8   3        0.05        8.30     16.01 o 
 -11   8   3       14.38      -12.23     12.23 o 
 -10   8   3       41.53       20.30     20.75 o 
  -9   8   3       30.16       39.77     10.39 o 
  -8   8   3      162.50      173.68      6.33 o 
  -7   8   3       16.95       19.09      4.11 o 
  -6   8   3      194.28      185.71      5.73 o 
  -5   8   3        4.02        3.10      3.19 o 
  -4   8   3      664.54      690.12     15.46 o 
  -3   8   3     1093.38     1058.63     25.37 o 
  -2   8   3      138.41      108.98      5.22 o 
  -1   8   3      530.61      519.39     16.45 o 
   0   8   3      360.84      343.08      9.11 o 
   1   8   3      671.78      683.07     15.95 o 
   2   8   3      851.55      874.60     22.93 o 
   3   8   3      566.38      592.32     11.96 o 
   4   8   3      401.45      387.65      8.83 o 
   5   8   3      499.25      481.49     11.33 o 
   6   8   3      653.68      645.72     16.22 o 
   7   8   3      833.86      856.58     19.08 o 
   8   8   3      351.69      323.83      9.25 o 
   9   8   3      185.45      167.34      7.36 o 
  10   8   3      208.25      232.88      8.25 o 
  11   8   3       96.76      109.20      6.22 o 
  12   8   3       96.77      112.64     11.26 o 
 -10   9   3       52.49       63.43     20.75 o 
  -9   9   3       33.90       55.07      6.19 o 
  -8   9   3      128.35      148.69      9.11 o 
  -7   9   3     1407.52     1410.80     41.36 o 
  -6   9   3      348.90      347.03     11.86 o 
  -5   9   3      291.93      290.80     10.50 o 
  -4   9   3       99.83      107.10      6.52 o 
  -3   9   3      757.59      784.55     36.52 o 
  -2   9   3     1819.87     1765.00     35.52 o 
  -1   9   3      333.25      325.40      9.51 o 
   0   9   3      632.78      630.42     14.54 o 
   1   9   3      123.24      126.69      5.74 o 
   2   9   3      183.25      173.69      6.79 o 
   3   9   3      240.25      255.98      8.23 o 
   4   9   3       38.67       38.26      6.08 o 
   5   9   3       15.27       19.66      4.64 o 
   6   9   3       46.08       34.24      5.23 o 
   7   9   3      107.40      110.14      5.91 o 
   8   9   3        0.31        5.35      6.15 o 
   9   9   3        0.95        0.64      4.84 o 
  10   9   3       15.33        8.03      5.40 o 
  11   9   3       36.20       33.68      5.84 o 
  12   9   3        0.17       -8.17      8.17 o 
 -10  10   3       15.12       27.27      7.11 o 
  -9  10   3       79.23       91.71     13.93 o 
  -8  10   3       25.62       45.20     14.23 o 
  -7  10   3       34.58       36.82     13.34 o 
  -6  10   3       19.60       14.03     16.30 o 
  -5  10   3       32.59       34.83      6.35 o 
  -4  10   3      201.45      196.38     15.89 o 
  -3  10   3      526.47      528.38     29.03 o 
  -2  10   3     1106.37     1046.57     30.27 o 
  -1  10   3        4.00       -2.53      5.77 o 
   0  10   3      484.92      508.50     13.12 o 
   1  10   3      713.59      696.83     16.17 o 
   2  10   3        3.78        2.11      5.23 o 
   3  10   3      154.19      164.96      7.43 o 
   4  10   3       85.00      106.16      6.45 o 
   5  10   3      251.85      244.85     10.90 o 
   6  10   3      798.10      757.71     26.08 o 
   7  10   3      105.84      109.61      7.13 o 
   8  10   3      251.99      264.42     10.34 o 
   9  10   3      206.80      197.65      9.26 o 
  10  10   3       77.12       95.45      6.78 o 
  11  10   3       52.97       75.47     13.34 o 
 -11  11   3       23.81       31.42      7.71 o 
 -10  11   3      126.16      137.54     10.67 o 
  -9  11   3      103.97      100.78     10.08 o 
  -8  11   3      231.83      240.44     13.42 o 
  -7  11   3      199.18      224.46     21.64 o 
  -6  11   3      178.37      205.25     13.02 o 
  -5  11   3      222.99      222.09     10.40 o 
  -4  11   3      121.91      137.72     19.19 o 
  -3  11   3       54.17       68.59      7.34 o 
  -2  11   3      195.82      198.74      9.52 o 
  -1  11   3      681.39      705.06     19.62 o 
   0  11   3       11.76       10.80      5.56 o 
   1  11   3      178.22      182.69      7.71 o 
   2  11   3       39.33       52.80      9.49 o 
   3  11   3       95.85      101.86      7.22 o 
   4  11   3       31.12       26.71      5.97 o 
   5  11   3      104.14       87.01      8.89 o 
   6  11   3      126.86      116.94     12.45 o 
   7  11   3        5.35       13.64      6.71 o 
   8  11   3        1.66       -4.49     13.49 o 
   9  11   3        3.66       11.89      6.38 o 
  10  11   3        1.07        7.80      9.78 o 
 -10  12   3       11.94        4.15      9.49 o 
  -9  12   3        4.43        9.49      9.49 o 
  -8  12   3        0.32       -0.59     10.08 o 
  -7  12   3        0.38       -6.13     13.34 o 
  -6  12   3        2.08        4.63      9.11 o 
  -5  12   3       92.15       84.29     11.62 o 
  -4  12   3        0.97       -0.08      8.92 o 
  -3  12   3       51.16       70.39      7.94 o 
  -2  12   3      218.60      206.52     16.72 o 
  -1  12   3       75.47       61.92      8.17 o 
   0  12   3      135.73      153.04     14.55 o 
   1  12   3      165.84      189.79      9.33 o 
   2  12   3      169.63      176.56      9.10 o 
   3  12   3       62.09       68.86      7.57 o 
   4  12   3       11.39       17.37      6.87 o 
   5  12   3      119.57      153.83      9.84 o 
   6  12   3       38.27       46.58      7.96 o 
   7  12   3       11.21       24.03     13.64 o 
   8  12   3       52.93       57.01     10.18 o 
   9  12   3      109.60      132.32     11.36 o 
  -9  13   3      100.58      124.50     13.64 o 
  -8  13   3       48.79       44.46     11.86 o 
  -7  13   3       21.30       24.90     11.86 o 
  -6  13   3      106.15      121.53     13.64 o 
  -5  13   3       44.15       46.24     12.45 o 
  -4  13   3      102.27      122.42     10.82 o 
  -3  13   3       24.76       26.68      9.69 o 
  -2  13   3       11.82       15.59      9.61 o 
  -1  13   3        2.29        2.77      9.01 o 
   0  13   3        1.22        0.30      9.22 o 
   1  13   3      201.01      213.98     13.64 o 
   2  13   3       63.45       48.14      7.74 o 
   3  13   3        1.29       -8.16      9.67 o 
   4  13   3       10.07       19.45      8.59 o 
   5  13   3       21.34       16.30      8.80 o 
   6  13   3       14.40        7.41      8.00 o 
   7  13   3        5.91        1.19     11.86 o 
   8  13   3        5.76       -1.53     11.02 o 
  -8  14   3        0.71       -2.37     12.45 o 
  -7  14   3        1.72      -13.04     13.04 o 
  -6  14   3        1.41        4.74     13.04 o 
  -5  14   3        2.09       -4.74     13.04 o 
  -4  14   3        0.95       -4.32      9.96 o 
  -3  14   3        0.88        5.68     16.01 o 
  -2  14   3       26.30       18.52     10.63 o 
  -1  14   3       63.13       56.65     15.41 o 
   0  14   3       52.19       55.41     10.63 o 
   1  14   3       44.91       38.75     13.04 o 
   2  14   3        0.50        0.21     10.63 o 
   3  14   3       30.43       49.20     13.34 o 
   4  14   3       15.65       44.46     14.23 o 
   5  14   3       31.13       38.53     13.64 o 
   6  14   3       25.06       39.72     14.23 o 
   7  14   3       16.49       45.06     13.64 o 
  -6  15   3        2.02        7.11     14.23 o 
  -5  15   3       28.62       52.17     14.82 o 
  -4  15   3        2.84      -11.86     15.41 o 
  -3  15   3        0.75       -1.49     15.41 o 
  -2  15   3       39.46       59.69     12.32 o 
  -1  15   3       58.25       66.58     12.32 o 
   0  15   3       25.04        6.38     11.06 o 
   1  15   3        1.51       -9.55     14.23 o 
   2  15   3       10.35       10.37     15.12 o 
   3  15   3        8.93       32.01     16.01 o 
   4  15   3        0.05      -12.45     14.82 o 
   5  15   3        0.06       -6.52     14.23 o 
  -2  16   3        2.03       -6.85     16.90 o 
  -1  16   3        0.69       -6.95     12.78 o 
   0  16   3        0.18       -4.75     12.78 o 
   1  16   3        5.95       -8.52     19.56 o 
 -16   0   4      252.39      271.52     22.53 o 
 -15   0   4      206.90      214.01     19.56 o 
 -14   0   4       91.06       81.81     14.82 o 
 -13   0   4      199.35      184.37     16.01 o 
 -12   0   4      643.59      694.81     32.01 o 
 -11   0   4       10.39        4.15      8.89 o 
 -10   0   4       48.79       66.99      9.49 o 
  -9   0   4        3.88        1.98      5.56 o 
  -8   0   4      465.50      474.99      9.40 o 
  -7   0   4     1201.41     1261.09     22.25 o 
  -6   0   4      224.42      300.83      7.14 o 
  -5   0   4        0.27        3.69      1.61 o 
  -4   0   4     5977.10     5833.95    104.15 o 
  -3   0   4       52.22      105.01      9.67 o 
  -2   0   4    21293.49    21959.45    373.64 o 
  -1   0   4     1294.22     1148.23     20.24 o 
   0   0   4    43655.43    42861.67    729.53 o 
   1   0   4    15467.77    15362.83    290.71 o 
   2   0   4     5107.50     5634.16    107.02 o 
   3   0   4    10879.78    12068.37    228.27 o 
   4   0   4      161.33      275.33      6.92 o 
   5   0   4     1314.93     1320.48     26.13 o 
   6   0   4     4986.26     4860.70    103.54 o 
   7   0   4     2552.12     2253.86     62.62 o 
   8   0   4     2549.13     2382.89     66.17 o 
   9   0   4     1486.83     1369.09     39.95 o 
  10   0   4      502.62      546.17     23.12 o 
  11   0   4     1182.12     1125.21     48.02 o 
  12   0   4      138.07      135.17     15.41 o 
  13   0   4      199.93      207.49     17.79 o 
  14   0   4      369.01      403.13     28.46 o 
 -16   1   4       11.50        4.31     11.72 o 
 -15   1   4      115.35      131.28     12.07 o 
 -14   1   4      632.63      634.09     22.82 o 
 -13   1   4      591.45      630.46     21.59 o 
 -12   1   4      582.88      605.00     20.53 o 
 -11   1   4      437.99      436.15     15.72 o 
 -10   1   4     2597.09     2579.27     87.44 o 
  -9   1   4     1836.24     1820.28     32.06 o 
  -8   1   4     2879.08     2999.98     41.01 o 
  -7   1   4    10624.29    10598.14    142.12 o 
  -6   1   4     2938.14     2797.26     40.50 o 
  -5   1   4     8087.49     8346.23    180.88 o 
  -4   1   4    15356.67    15178.07    182.76 o 
  -3   1   4     2713.43     2643.40     30.68 o 
  -2   1   4    21737.99    21644.19    248.54 o 
  -1   1   4      204.26      318.53      4.17 o 
   0   1   4    12893.71    12945.69    174.27 o 
   1   1   4    15239.48    15168.60    203.05 o 
   2   1   4     2223.80     2123.51     28.90 o 
   3   1   4     9816.07    10507.13    140.70 o 
   4   1   4     2051.01     2115.30     31.00 o 
   5   1   4       18.83       22.79      2.75 o 
   6   1   4      133.32      118.60      4.16 o 
   7   1   4     1186.00     1133.36     20.97 o 
   8   1   4      254.31      257.71      8.55 o 
   9   1   4       67.60       56.02      5.43 o 
  10   1   4        9.43        5.36      5.62 o 
  11   1   4        3.27       -3.03      7.68 o 
  12   1   4        7.12       -4.11      8.59 o 
  13   1   4       34.99       26.02     10.67 o 
  14   1   4       10.81        5.55     11.10 o 
 -15   2   4       29.34       32.56     10.26 o 
 -14   2   4      124.76      116.63     10.80 o 
 -13   2   4      716.11      731.83     24.46 o 
 -12   2   4      330.91      339.92     14.60 o 
 -11   2   4       53.62       43.53      6.68 o 
 -10   2   4      198.29      220.69     12.54 o 
  -9   2   4      131.17      133.45      4.83 o 
  -8   2   4       77.38       80.39      4.30 o 
  -7   2   4      153.82      117.34      3.28 o 
  -6   2   4      676.35      673.48     11.17 o 
  -5   2   4       34.28       62.04      1.89 o 
  -4   2   4     2764.47     3110.98     39.76 o 
  -3   2   4      472.37      499.81      6.23 o 
  -2   2   4    18314.23    19146.54    230.42 o 
  -1   2   4     1249.56     1287.24     16.72 o 
   0   2   4    16412.86    16571.12    209.44 o 
   1   2   4      632.74      571.08      7.87 o 
   2   2   4     7919.12     8215.42    117.51 o 
   3   2   4     2077.51     1954.69     28.50 o 
   4   2   4      110.14      171.12      5.17 o 
   5   2   4     5005.48     4974.04     77.36 o 
   6   2   4     5146.94     5281.06    105.71 o 
   7   2   4     4310.08     4148.31     71.64 o 
   8   2   4     2104.15     2025.03     40.19 o 
   9   2   4     1586.83     1503.30     30.92 o 
  10   2   4      694.68      652.73     19.84 o 
  11   2   4      796.45      815.23     31.72 o 
  12   2   4      242.31      242.00     12.74 o 
  13   2   4      160.72      182.53     12.74 o 
  14   2   4      161.04      158.61     15.12 o 
 -15   3   4       84.54       80.40     11.86 o 
 -14   3   4      235.77      271.35     23.12 o 
 -13   3   4      601.05      587.49     24.01 o 
 -12   3   4      109.19      113.55     26.38 o 
 -11   3   4      314.34      303.17     13.34 o 
 -10   3   4     1631.41     1668.70     38.40 o 
  -9   3   4      436.83      404.79      9.32 o 
  -8   3   4     2196.68     2171.69     34.37 o 
  -7   3   4     1523.80     1542.22     22.92 o 
  -6   3   4     9352.62     9843.72    132.25 o 
  -5   3   4    18330.71    19672.87    249.71 o 
  -4   3   4      946.45      904.82     12.76 o 
  -3   3   4     5572.47     5651.70     71.88 o 
  -2   3   4     3211.57     3298.87     44.59 o 
  -1   3   4    19341.16    19070.18    255.30 o 
   0   3   4     8103.88     8050.47    115.20 o 
   1   3   4     9461.47     9690.07    138.56 o 
   2   3   4     4078.38     3967.34     57.07 o 
   3   3   4      814.33      802.42     12.30 o 
   4   3   4     2022.25     2003.05     29.39 o 
   5   3   4      136.97      119.71      4.04 o 
   6   3   4      393.68      362.59      8.24 o 
   7   3   4      176.10      160.22      7.79 o 
   8   3   4       31.32       34.55      4.71 o 
   9   3   4      175.14      166.34      7.32 o 
  10   3   4        0.03        1.08      6.31 o 
  11   3   4        3.86       -2.33     11.17 o 
  12   3   4       21.32       37.93      8.97 o 
  13   3   4       59.15       39.81     10.80 o 
  14   3   4        2.57       -4.81     14.23 o 
 -15   4   4       87.83      103.67     11.51 o 
 -14   4   4       72.93       82.89      9.76 o 
 -13   4   4      192.89      197.03     23.42 o 
 -12   4   4      450.28      449.58     16.81 o 
 -11   4   4        2.45       -4.25      6.82 o 
 -10   4   4      238.33      227.84     12.10 o 
  -9   4   4      650.26      689.87     13.91 o 
  -8   4   4       20.27       16.86      2.17 o 
  -7   4   4       11.02       18.82      2.48 o 
  -6   4   4       18.83       32.07      2.12 o 
  -5   4   4       21.04       28.76      1.85 o 
  -4   4   4      154.43      180.82      5.15 o 
  -3   4   4      864.52      997.23     17.03 o 
  -2   4   4       28.92       37.89      1.97 o 
  -1   4   4      131.60       97.85      3.05 o 
   0   4   4     1602.52     1564.43     27.13 o 
   1   4   4     1249.89     1348.86     21.41 o 
   2   4   4      622.50      574.31      9.86 o 
   3   4   4     5143.10     5472.48     85.10 o 
   4   4   4     3060.16     3017.74     47.08 o 
   5   4   4     1706.58     1685.24     26.88 o 
   6   4   4     4082.47     3768.29    146.26 o 
   7   4   4      987.55      993.26     24.09 o 
   8   4   4     1954.34     1836.12     42.26 o 
   9   4   4     1313.29     1238.12     29.81 o 
  10   4   4      625.15      613.93     21.02 o 
  11   4   4      263.75      290.44     11.93 o 
  12   4   4      164.76      201.13     12.24 o 
  13   4   4      127.85      115.71     11.96 o 
 -15   5   4       29.86       19.59     18.67 o 
 -14   5   4       32.17       38.18      8.88 o 
 -13   5   4      199.41      211.62     13.64 o 
 -12   5   4      201.41      174.37     16.90 o 
 -11   5   4      251.67      244.28     30.05 o 
 -10   5   4     1038.22      989.00     20.05 o 
  -9   5   4     1210.80     1174.42     30.46 o 
  -8   5   4      543.98      531.02     28.19 o 
  -7   5   4     2387.98     2314.48     54.69 o 
  -6   5   4      605.67      605.26      9.80 o 
  -5   5   4     4130.39     4424.24     93.48 o 
  -4   5   4     1736.69     1638.68     26.02 o 
  -3   5   4      446.01      476.15      8.57 o 
  -2   5   4    10574.15    11203.30    160.36 o 
  -1   5   4     1240.30     1191.57     21.08 o 
   0   5   4      653.04      545.59     12.23 o 
   1   5   4     2304.39     2170.88     34.03 o 
   2   5   4     1234.31     1113.54     20.28 o 
   3   5   4     3042.90     3032.41     43.96 o 
   4   5   4      522.61      520.93      8.71 o 
   5   5   4      105.40      105.17      3.19 o 
   6   5   4       78.79       73.34      3.91 o 
   7   5   4      163.18      176.06      7.69 o 
   8   5   4       16.82       13.25      5.05 o 
   9   5   4       35.68       35.12      5.92 o 
  10   5   4       19.32        4.78      6.48 o 
  11   5   4       12.20        8.40      7.05 o 
  12   5   4        0.38        2.46      8.54 o 
  13   5   4       20.08       23.34     10.31 o 
 -14   6   4       37.46       47.74      8.90 o 
 -13   6   4       53.87       45.03     16.60 o 
 -12   6   4      114.25      119.52      7.95 o 
 -11   6   4      111.67      116.63      7.79 o 
 -10   6   4      181.35      165.56     18.27 o 
  -9   6   4        1.99        5.86      3.71 o 
  -8   6   4       20.10       21.22      5.06 o 
  -7   6   4        6.78        5.38      2.01 o 
  -6   6   4      341.25      337.50      7.99 o 
  -5   6   4        1.70       -0.95      2.18 o 
  -4   6   4       52.01       52.64      2.79 o 
  -3   6   4        0.71        2.95      2.17 o 
  -2   6   4       31.03       60.33      2.39 o 
  -1   6   4      388.36      395.38      8.30 o 
   0   6   4        4.33       10.31      2.52 o 
   1   6   4     1966.72     2042.34     32.29 o 
   2   6   4      513.04      488.90      8.94 o 
   3   6   4     1577.84     1669.77     26.61 o 
   4   6   4     1108.88     1117.86     17.06 o 
   5   6   4      394.02      400.96      9.16 o 
   6   6   4      818.92      778.85     18.13 o 
   7   6   4        7.15       17.65      4.84 o 
   8   6   4      563.14      550.46     15.68 o 
   9   6   4      247.44      246.18      9.98 o 
  10   6   4       76.65       90.18      8.82 o 
  11   6   4      247.68      237.57     11.31 o 
  12   6   4      191.68      177.69     11.51 o 
  13   6   4      144.49      189.87     13.05 o 
 -14   7   4       16.50       23.57      8.10 o 
 -13   7   4       66.23       68.70      9.19 o 
 -12   7   4      155.22      201.56     20.75 o 
 -11   7   4      238.10      231.21     14.95 o 
 -10   7   4      466.92      526.27     45.65 o 
  -9   7   4      169.76      163.39      7.50 o 
  -8   7   4      964.41      930.85     17.19 o 
  -7   7   4      784.54      729.84     14.19 o 
  -6   7   4      592.34      567.31     10.68 o 
  -5   7   4     1084.81     1049.43     19.18 o 
  -4   7   4       85.95       85.38      3.46 o 
  -3   7   4      175.77      195.31      5.20 o 
  -2   7   4       18.44        6.33      2.50 o 
  -1   7   4      426.27      429.08     10.92 o 
   0   7   4      866.07      868.21     16.10 o 
   1   7   4      360.02      339.35      7.12 o 
   2   7   4      277.89      236.95      6.23 o 
   3   7   4       64.44       54.85      3.10 o 
   4   7   4      399.27      387.88     12.64 o 
   5   7   4      103.58      104.31      4.37 o 
   6   7   4     1368.85     1321.56     30.80 o 
   7   7   4       10.30        9.55      4.62 o 
   8   7   4        3.19       14.06      4.62 o 
   9   7   4       30.40       32.74      4.67 o 
  10   7   4        6.90        4.50      7.60 o 
  11   7   4        1.67       -6.41     11.71 o 
  12   7   4       49.10       43.18      9.23 o 
 -14   8   4       20.96       29.64      8.30 o 
 -13   8   4       41.07       45.06     17.79 o 
 -12   8   4       21.13       32.73     13.96 o 
 -11   8   4      155.76      151.86     16.30 o 
 -10   8   4       13.88       -9.81     11.11 o 
  -9   8   4      488.51      492.52     14.41 o 
  -8   8   4       49.63       50.07      5.07 o 
  -7   8   4       50.53       47.93      4.79 o 
  -6   8   4        9.26        2.43      2.93 o 
  -5   8   4      119.02      122.66      5.60 o 
  -4   8   4      543.87      550.50     21.46 o 
  -3   8   4     1334.17     1360.49     27.67 o 
  -2   8   4       78.03       88.65      5.17 o 
  -1   8   4      437.42      449.64     11.16 o 
   0   8   4      107.56       84.99      4.73 o 
   1   8   4       58.63       77.49      4.69 o 
   2   8   4      795.13      828.04     17.69 o 
   3   8   4      307.17      310.36      8.74 o 
   4   8   4      344.05      338.88     10.35 o 
   5   8   4      623.44      629.10     16.04 o 
   6   8   4        2.66        3.80      7.46 o 
   7   8   4       16.33       18.32      4.29 o 
   8   8   4       11.29        8.81      4.49 o 
   9   8   4       71.00       66.84      5.42 o 
  10   8   4       53.12       49.80      5.78 o 
  11   8   4       48.40       44.39      9.80 o 
  12   8   4       76.97       90.50     10.49 o 
 -12   9   4        1.13        0.00     22.53 o 
 -11   9   4       92.42       89.52     24.31 o 
 -10   9   4      131.06      121.73     16.90 o 
  -9   9   4      200.85      179.62     19.86 o 
  -8   9   4       14.42        6.33      6.12 o 
  -7   9   4        2.38        3.21      6.12 o 
  -6   9   4      322.75      306.61     11.08 o 
  -5   9   4       93.36       94.76      6.79 o 
  -4   9   4      243.27      247.36      9.62 o 
  -3   9   4       35.28       30.93      7.27 o 
  -2   9   4     1529.77     1511.49     30.84 o 
  -1   9   4      894.66      896.68     19.39 o 
   0   9   4       23.36       27.13      4.86 o 
   1   9   4       30.76       26.28      4.66 o 
   2   9   4      117.73      115.57      5.53 o 
   3   9   4       67.65       60.06      4.97 o 
   4   9   4      115.11      120.29      5.73 o 
   5   9   4        1.65       -2.92      8.60 o 
   6   9   4      138.42      108.46      8.53 o 
   7   9   4        9.74       13.17      5.19 o 
   8   9   4       41.00       41.88      8.47 o 
   9   9   4        0.22       -4.97      5.59 o 
  10   9   4        0.05       -0.10      5.63 o 
  11   9   4        1.51       -1.35      8.58 o 
 -11  10   4       72.15       80.33     21.93 o 
 -10  10   4       55.40       59.72      7.81 o 
  -9  10   4      158.47      148.13      9.31 o 
  -8  10   4        8.90       26.79      7.07 o 
  -7  10   4       64.46       69.38      8.00 o 
  -6  10   4        6.17      -11.50     12.15 o 
  -5  10   4       17.82       17.64      6.67 o 
  -4  10   4        3.81       -1.69      5.91 o 
  -3  10   4       13.77        4.23      6.00 o 
  -2  10   4        1.26        4.82      5.48 o 
  -1  10   4       88.01       94.67      5.85 o 
   0  10   4       26.10       22.10      5.20 o 
   1  10   4      383.38      374.53     10.74 o 
   2  10   4       29.21       26.48      5.32 o 
   3  10   4        7.42       -3.25      4.75 o 
   4  10   4       11.19        6.75      5.02 o 
   5  10   4      398.36      358.17     13.39 o 
   6  10   4      118.80      118.49      7.75 o 
   7  10   4       54.42       51.33      7.21 o 
   8  10   4       60.59       67.22      8.16 o 
   9  10   4      130.75      118.03      7.51 o 
  10  10   4       28.91       33.41      7.18 o 
 -11  11   4       12.52       15.41      8.89 o 
 -10  11   4       45.37       38.20      8.35 o 
  -9  11   4       13.98       13.94      8.27 o 
  -8  11   4        4.87       10.36      8.24 o 
  -7  11   4       40.45       34.93      8.67 o 
  -6  11   4        2.22       10.83     11.56 o 
  -5  11   4       16.97       26.37     11.94 o 
  -4  11   4      123.17      135.26     12.83 o 
  -3  11   4      151.53      144.24      8.81 o 
  -2  11   4      501.95      479.58     27.24 o 
  -1  11   4       15.56        6.30      5.76 o 
   0  11   4       10.19       12.50      6.15 o 
   1  11   4       88.15       91.46      6.54 o 
   2  11   4      137.53      123.24      7.06 o 
   3  11   4       48.27       42.73      6.05 o 
   4  11   4      252.24      241.03     10.01 o 
   5  11   4        0.04        2.11      6.67 o 
   6  11   4       50.84       35.80      8.30 o 
   7  11   4        1.17        3.20      6.51 o 
   8  11   4       22.27       22.42      6.76 o 
   9  11   4        9.76        5.00      9.11 o 
  10  11   4        9.16        0.69      9.20 o 
 -10  12   4        6.10       19.56     10.08 o 
  -9  12   4        0.17        1.09     20.75 o 
  -8  12   4       47.76       46.56      9.81 o 
  -7  12   4        0.11       -1.47      9.24 o 
  -6  12   4       56.55       56.88     10.07 o 
  -5  12   4       16.14       20.46      7.99 o 
  -4  12   4       31.78       23.53      7.76 o 
  -3  12   4        6.91       10.20     10.51 o 
  -2  12   4       11.39       -7.24      7.24 o 
  -1  12   4       25.52       42.78      7.46 o 
   0  12   4        0.87        1.28      6.46 o 
   1  12   4        5.24        9.13      6.51 o 
   2  12   4        8.54        0.30      6.07 o 
   3  12   4       17.70       28.51      6.92 o 
   4  12   4       13.73        0.07      8.00 o 
   5  12   4       17.41       15.41      7.71 o 
   6  12   4       18.88       13.93      7.96 o 
   7  12   4        2.73        1.19      8.94 o 
   8  12   4        0.30       -2.30      9.37 o 
   9  12   4        0.75      -10.97     10.97 o 
  -9  13   4        1.17        8.89     11.26 o 
  -8  13   4        3.43       13.04     11.86 o 
  -7  13   4       11.11        1.86     10.26 o 
  -6  13   4        8.76        4.99     16.01 o 
  -5  13   4        0.04       13.24     10.07 o 
  -4  13   4        7.04       10.17     17.07 o 
  -3  13   4       36.07       26.08      8.90 o 
  -2  13   4        0.83        1.26      8.22 o 
  -1  13   4       10.22       10.36      8.36 o 
   0  13   4       32.15       33.85      8.50 o 
   1  13   4        1.92        1.04     10.51 o 
   2  13   4        0.74        7.35      7.51 o 
   3  13   4        7.68       12.10      7.99 o 
   4  13   4        0.34       -2.75      8.89 o 
   5  13   4        1.20        0.85     19.56 o 
   6  13   4        4.14        9.49     11.86 o 
   7  13   4        0.38        0.35     10.22 o 
   8  13   4        4.85        2.75     11.02 o 
  -8  14   4        0.06       -5.34     13.04 o 
  -7  14   4        3.36       -7.11     12.45 o 
  -6  14   4       10.33        7.71     13.64 o 
  -5  14   4        4.13       -1.78     13.04 o 
  -4  14   4        3.65       -2.46      9.69 o 
  -3  14   4        0.30       -1.92     10.80 o 
  -2  14   4        4.04       -0.28     10.68 o 
  -1  14   4       12.80       21.51     10.88 o 
   0  14   4        2.19       -7.90     10.45 o 
   1  14   4       19.39       32.90     10.48 o 
   2  14   4        0.62        1.59     10.97 o 
   3  14   4       12.48       16.20     18.97 o 
   4  14   4        0.07        8.30     13.64 o 
   5  14   4        1.48       -9.49     13.04 o 
   6  14   4        4.82       -3.56     13.04 o 
  -6  15   4       13.00       21.34     14.82 o 
  -5  15   4       13.11        8.30     14.82 o 
  -4  15   4        3.72       -7.11     14.23 o 
  -3  15   4       10.49       10.93     11.86 o 
  -2  15   4        0.39       16.28     11.65 o 
  -1  15   4        1.21       -1.62     11.10 o 
   0  15   4       14.20       19.86     11.32 o 
   1  15   4        6.78       10.08     11.32 o 
   2  15   4        9.39        7.29     12.15 o 
   3  15   4        4.97        5.34     14.82 o 
   4  15   4        6.51       14.82     15.41 o 
  -2  16   4        0.64       -4.52     12.74 o 
  -1  16   4        1.03        8.97     12.36 o 
   0  16   4        1.12       14.23     13.00 o 
 -16   1   5        0.27       -0.51     10.88 o 
 -15   1   5        0.10      -10.45     10.45 o 
 -14   1   5        1.23       -7.82     16.30 o 
 -13   1   5       17.44       12.01      7.93 o 
 -12   1   5      119.32      120.13      9.19 o 
 -11   1   5        3.82       -6.41      6.41 o 
 -10   1   5      163.40      164.33      8.36 o 
  -9   1   5      556.51      562.92     14.67 o 
  -8   1   5       13.20        7.96      2.33 o 
  -7   1   5      507.58      568.10      9.23 o 
  -6   1   5      992.61      998.28     16.27 o 
  -5   1   5      121.14       93.68      2.29 o 
  -4   1   5     1841.24     1859.31     21.79 o 
  -3   1   5     5897.88     6064.65     73.50 o 
  -2   1   5       31.50       29.64      1.31 o 
  -1   1   5     6805.79     7144.79     86.22 o 
   0   1   5       56.69       72.87      1.83 o 
   1   1   5        0.52        1.67      1.31 o 
   2   1   5      315.75      271.15      5.21 o 
   3   1   5      126.95      129.20      3.18 o 
   4   1   5     3146.72     3112.47     45.42 o 
   5   1   5      267.99      318.78      6.34 o 
   6   1   5     1001.97     1033.17     18.78 o 
   7   1   5       26.85       38.15      5.14 o 
   8   1   5        0.05        2.44      4.72 o 
   9   1   5       44.18       42.72      5.65 o 
  10   1   5       46.52       45.66      6.18 o 
  11   1   5        3.83        4.30      8.17 o 
  12   1   5        8.03        1.50     14.23 o 
  13   1   5        4.91       16.54     18.08 o 
 -16   2   5        0.97       -3.67     11.54 o 
 -15   2   5        1.07       -9.69      9.69 o 
 -14   2   5        0.16        2.43      9.11 o 
 -13   2   5        6.63        4.44     14.52 o 
 -12   2   5       42.52       45.48      7.54 o 
 -11   2   5      856.89      810.92     24.69 o 
 -10   2   5      407.84      410.11     12.43 o 
  -9   2   5       91.49       82.94      9.60 o 
  -8   2   5        5.15        1.09      2.41 o 
  -7   2   5       60.18       59.54      2.56 o 
  -6   2   5      297.77      295.23      6.16 o 
  -5   2   5     1060.45     1113.42     14.02 o 
  -4   2   5        5.08        2.85      1.12 o 
  -3   2   5      190.61      191.21      3.18 o 
  -2   2   5        9.33       19.62      1.33 o 
  -1   2   5       46.78       55.35      2.00 o 
   0   2   5     1081.84     1116.06     14.67 o 
   1   2   5      422.43      398.96      6.29 o 
   2   2   5      757.30      745.68     10.86 o 
   3   2   5     3288.20     3260.16     44.22 o 
   4   2   5      108.89      111.55      3.59 o 
   5   2   5        1.33        0.55      2.34 o 
   6   2   5        6.37        0.91      3.42 o 
   7   2   5      230.77      237.42      7.38 o 
   8   2   5       16.13       18.19      4.78 o 
   9   2   5      105.39       84.49      9.42 o 
  10   2   5        6.18        3.01      6.75 o 
  11   2   5       80.58       68.94      8.17 o 
  12   2   5       53.38       77.97     10.68 o 
  13   2   5        7.92       -0.17     10.45 o 
 -15   3   5        4.78       13.16     10.39 o 
 -14   3   5       67.27       57.13      9.65 o 
 -13   3   5        5.23        9.77      8.30 o 
 -12   3   5      155.04      156.08      9.53 o 
 -11   3   5      533.65      561.96     18.74 o 
 -10   3   5      175.80      150.07      8.68 o 
  -9   3   5       49.23       50.10      4.06 o 
  -8   3   5      784.65      781.76     17.94 o 
  -7   3   5      407.66      398.06      9.13 o 
  -6   3   5       81.51       55.79      2.12 o 
  -5   3   5       17.19       28.13      1.69 o 
  -4   3   5     2274.56     2453.46     31.55 o 
  -3   3   5     5408.39     5783.70     69.94 o 
  -2   3   5      241.61      224.91      4.39 o 
  -1   3   5     1322.26     1254.85     17.46 o 
   0   3   5      120.89      103.86      3.85 o 
   1   3   5     3124.10     3143.77     45.65 o 
   2   3   5       21.95       19.89      1.78 o 
   3   3   5     1018.64     1006.58     15.34 o 
   4   3   5      127.42      142.64      7.12 o 
   5   3   5        3.75        5.28      2.35 o 
   6   3   5      186.12      177.10      6.63 o 
   7   3   5       20.91       21.68      5.06 o 
   8   3   5        2.76       -0.93      5.39 o 
   9   3   5       42.58       46.93      7.10 o 
  10   3   5       69.95       63.89      7.63 o 
  11   3   5       34.91       19.54      9.93 o 
  12   3   5        6.98       13.96      9.26 o 
  13   3   5        1.37      -10.63     10.63 o 
 -15   4   5        1.19      -12.75     12.75 o 
 -14   4   5        1.23       -8.53      8.53 o 
 -13   4   5       83.85       86.25      9.07 o 
 -12   4   5       47.84       35.98      7.54 o 
 -11   4   5        3.83       -0.73      5.76 o 
 -10   4   5      628.28      614.00     25.95 o 
  -9   4   5      166.29      152.40      4.98 o 
  -8   4   5      232.38      255.35      5.84 o 
  -7   4   5      153.20      151.79      4.04 o 
  -6   4   5     1561.82     1712.97     24.68 o 
  -5   4   5      134.67      119.00      2.92 o 
  -4   4   5     1586.60     1817.37     25.05 o 
  -3   4   5      179.19      188.51      4.98 o 
  -2   4   5     3918.86     4291.04     54.83 o 
  -1   4   5      324.16      345.26      6.02 o 
   0   4   5       88.49       86.11      2.82 o 
   1   4   5     3307.37     3520.65     50.93 o 
   2   4   5     2226.42     2516.61     36.57 o 
   3   4   5      620.01      709.31     13.12 o 
   4   4   5      154.03      131.46      3.97 o 
   5   4   5       23.11       29.43      2.81 o 
   6   4   5      170.23      142.73      6.86 o 
   7   4   5        9.04        5.20      4.55 o 
   8   4   5        2.32       -5.30      5.44 o 
   9   4   5      190.76      168.28      8.40 o 
  10   4   5       79.25       80.13      7.53 o 
  11   4   5      157.73      137.10      9.18 o 
  12   4   5       68.85       82.00     19.86 o 
  13   4   5      105.47      123.42     12.53 o 
 -15   5   5        2.15       -0.04     10.97 o 
 -14   5   5       87.38      112.42      9.76 o 
 -13   5   5       94.57       93.27      8.77 o 
 -12   5   5      265.16      240.35     21.05 o 
 -11   5   5      273.25      282.81     10.63 o 
 -10   5   5      774.33      745.43     19.44 o 
  -9   5   5      189.31      183.53      5.23 o 
  -8   5   5       88.03       87.08      3.24 o 
  -7   5   5     1176.86     1151.73     18.97 o 
  -6   5   5      593.45      573.57     10.15 o 
  -5   5   5     1961.87     2096.98     28.92 o 
  -4   5   5     1110.82     1016.64     16.90 o 
  -3   5   5     1010.27     1006.64     15.43 o 
  -2   5   5     1414.44     1341.48     20.91 o 
  -1   5   5      190.85      262.12      5.55 o 
   0   5   5      296.47      363.81      7.66 o 
   1   5   5     2473.95     2491.60     36.37 o 
   2   5   5      175.53      155.23      4.13 o 
   3   5   5      722.20      734.01     11.66 o 
   4   5   5     1534.24     1518.04     22.70 o 
   5   5   5      122.51      123.43      3.64 o 
   6   5   5     1170.01     1066.02     26.15 o 
   7   5   5       55.78       42.58      5.50 o 
   8   5   5      395.06      383.07     12.57 o 
   9   5   5        6.60       -1.87      5.85 o 
  10   5   5       53.69       49.85      7.45 o 
  11   5   5       75.86       91.73     20.92 o 
  12   5   5        2.28       -4.69      9.53 o 
  13   5   5        0.33       -4.27     10.95 o 
 -15   6   5       32.93       39.46     12.75 o 
 -14   6   5        0.74       -8.31      8.31 o 
 -13   6   5       55.04       61.35      7.77 o 
 -12   6   5       18.52       11.81      6.50 o 
 -11   6   5       66.52       61.16      6.09 o 
 -10   6   5      307.47      314.12     18.84 o 
  -9   6   5       20.37       23.78      3.68 o 
  -8   6   5      130.29      118.80      5.31 o 
  -7   6   5      206.98      189.24      5.63 o 
  -6   6   5       54.49       44.96      2.69 o 
  -5   6   5      262.68      282.99      6.00 o 
  -4   6   5       18.21       25.85      3.65 o 
  -3   6   5      528.59      537.44      9.76 o 
  -2   6   5      140.03      161.95      4.20 o 
  -1   6   5      503.01      515.05     10.30 o 
   0   6   5     3186.33     3307.72     56.86 o 
   1   6   5        1.73        9.03      2.41 o 
   2   6   5      444.39      413.62      9.62 o 
   3   6   5      673.82      685.56     12.46 o 
   4   6   5      283.51      286.45      7.29 o 
   5   6   5      418.58      389.36      9.85 o 
   6   6   5       28.93       47.01      4.31 o 
   7   6   5       83.60       80.95      4.93 o 
   8   6   5        4.01        5.80      5.57 o 
   9   6   5      377.65      352.67     12.71 o 
  10   6   5      127.60      116.18      8.33 o 
  11   6   5       43.19       55.53      8.25 o 
  12   6   5      115.02      112.03     11.29 o 
 -14   7   5       13.45       10.09     25.20 o 
 -13   7   5       71.40       74.46     15.12 o 
 -12   7   5      116.40      138.40      8.32 o 
 -11   7   5      321.55      315.48     11.21 o 
 -10   7   5      239.12      259.62      9.85 o 
  -9   7   5       11.39        8.49      4.69 o 
  -8   7   5     1023.66     1058.53     37.82 o 
  -7   7   5      706.00      651.49     13.08 o 
  -6   7   5      381.41      393.28      8.98 o 
  -5   7   5     1431.46     1415.01     21.60 o 
  -4   7   5      803.28      763.57     13.53 o 
  -3   7   5     2775.16     2760.06     47.89 o 
  -2   7   5      706.60      669.23     11.83 o 
  -1   7   5      952.42      915.55     19.10 o 
   0   7   5      661.33      649.60     15.28 o 
   1   7   5      235.80      230.40      6.46 o 
   2   7   5      514.88      466.49     14.16 o 
   3   7   5      661.57      684.49     13.44 o 
   4   7   5     1152.52     1063.23     18.16 o 
   5   7   5       38.29       30.80      4.17 o 
   6   7   5      504.15      474.58     11.99 o 
   7   7   5       71.13       70.38      6.25 o 
   8   7   5       53.08       53.95      8.30 o 
   9   7   5       75.48       87.22      5.98 o 
  10   7   5       28.91       18.41      5.45 o 
  11   7   5       24.62       30.09      6.15 o 
  12   7   5        2.31       -7.66     10.08 o 
 -14   8   5       34.67       37.94      8.89 o 
 -13   8   5       33.92       42.54      7.52 o 
 -12   8   5        5.67       -0.56     13.00 o 
 -11   8   5       20.97       17.80      6.29 o 
 -10   8   5      197.48      187.14      8.73 o 
  -9   8   5       92.50       82.77      6.06 o 
  -8   8   5        0.61        3.59      5.00 o 
  -7   8   5      205.93      195.17      7.51 o 
  -6   8   5        6.85       11.73      4.15 o 
  -5   8   5       74.67       76.05      5.24 o 
  -4   8   5       14.83       12.73      4.22 o 
  -3   8   5       88.38       85.99      5.23 o 
  -2   8   5      232.54      229.25      7.84 o 
  -1   8   5       62.87       56.92      4.52 o 
   0   8   5      285.55      257.19      8.14 o 
   1   8   5        5.16        4.83      4.09 o 
   2   8   5      417.81      378.73     12.66 o 
   3   8   5      367.15      359.99      9.65 o 
   4   8   5      110.81      108.60      5.52 o 
   5   8   5      390.49      406.26     24.77 o 
   6   8   5      147.28      164.68      7.73 o 
   7   8   5      333.47      348.13     11.33 o 
   8   8   5      379.11      383.36     14.72 o 
   9   8   5      213.77      209.44      9.38 o 
  10   8   5      153.05      174.75      8.39 o 
  11   8   5       55.13       53.36      9.49 o 
 -13   9   5       54.56       59.28      8.30 o 
 -12   9   5       12.76        7.58     13.04 o 
 -11   9   5      173.22      160.71     10.22 o 
 -10   9   5       48.80       60.40      7.22 o 
  -9   9   5       94.25      104.41     24.60 o 
  -8   9   5       70.81       89.05     12.15 o 
  -7   9   5      163.76      166.12     20.45 o 
  -6   9   5      212.30      223.36      8.30 o 
  -5   9   5      677.56      707.61     18.99 o 
  -4   9   5     2076.32     2003.64     40.24 o 
  -3   9   5      959.59      948.59     20.70 o 
  -2   9   5     1069.89     1025.00     22.10 o 
  -1   9   5        8.31        9.12      4.87 o 
   0   9   5      904.26      914.23     19.97 o 
   1   9   5     2045.58     2075.31     41.32 o 
   2   9   5      216.73      239.18      8.12 o 
   3   9   5      424.67      436.94     16.26 o 
   4   9   5       16.88       20.00      7.27 o 
   5   9   5      264.49      269.47     12.37 o 
   6   9   5      174.21      185.91     10.14 o 
   7   9   5        7.65       -1.60      5.21 o 
   8   9   5       10.24        6.53      6.15 o 
   9   9   5        0.55       -2.85      6.16 o 
  10   9   5       20.04       18.73     11.40 o 
  11   9   5       45.34       37.39     10.07 o 
 -12  10   5       54.94       50.45      8.45 o 
 -11  10   5        0.41        5.38     10.37 o 
 -10  10   5       90.18       94.58      8.81 o 
  -9  10   5        0.32        4.49      7.71 o 
  -8  10   5       30.89       41.72      7.71 o 
  -7  10   5       53.24       44.55     12.42 o 
  -6  10   5       17.67       21.93      7.69 o 
  -5  10   5       16.29        9.31      6.30 o 
  -4  10   5       17.67       15.78      6.54 o 
  -3  10   5       10.57       11.53      5.41 o 
  -2  10   5       18.46       15.49      5.33 o 
  -1  10   5       82.20       86.65      6.28 o 
   0  10   5      265.89      245.09      8.52 o 
   1  10   5      279.05      300.42      9.75 o 
   2  10   5        8.40        2.33      5.20 o 
   3  10   5        6.78        3.73      5.05 o 
   4  10   5      188.85      201.63      7.98 o 
   5  10   5      183.67      205.23      9.76 o 
   6  10   5      258.29      250.77     10.62 o 
   7  10   5       30.56       47.25      6.70 o 
   8  10   5       64.95       73.91      7.11 o 
   9  10   5      195.29      217.72     13.94 o 
  10  10   5       58.16       63.86      9.90 o 
 -11  11   5       15.64        8.15      8.40 o 
 -10  11   5      117.70      124.99     12.15 o 
  -9  11   5       28.80       37.59      8.81 o 
  -8  11   5      113.65      117.18     13.04 o 
  -7  11   5      235.36      228.64     13.27 o 
  -6  11   5      119.13      132.14     22.48 o 
  -5  11   5      388.06      430.52     14.98 o 
  -4  11   5       20.05       35.47      6.90 o 
  -3  11   5       33.35       58.27      8.90 o 
  -2  11   5      342.39      357.05     11.47 o 
  -1  11   5      189.81      203.96      8.53 o 
   0  11   5      129.55      130.14      7.13 o 
   1  11   5      139.71      151.67      7.83 o 
   2  11   5      376.44      391.52     11.86 o 
   3  11   5      171.71      178.72      8.98 o 
   4  11   5       58.28       63.90      7.55 o 
   5  11   5       14.79       16.77     14.82 o 
   6  11   5       83.54       79.17      7.80 o 
   7  11   5       92.69       95.28     14.49 o 
   8  11   5        4.06        7.83      7.11 o 
   9  11   5       47.62       50.68     10.13 o 
 -10  12   5        1.36       -4.55      9.37 o 
  -9  12   5        0.28        5.23      9.34 o 
  -8  12   5       12.35        0.56     18.38 o 
  -7  12   5        6.97        1.12      9.69 o 
  -6  12   5       47.13       61.36     10.13 o 
  -5  12   5        1.54        2.03      7.99 o 
  -4  12   5       32.31       18.20      7.98 o 
  -3  12   5       45.30       52.25     10.92 o 
  -2  12   5       74.70       81.13      7.22 o 
  -1  12   5        0.19        5.67      8.13 o 
   0  12   5       34.77       43.19      6.86 o 
   1  12   5        7.49        4.34      6.29 o 
   2  12   5       84.48       85.52      7.49 o 
   3  12   5        3.03       -3.68      6.08 o 
   4  12   5        0.69       -9.19      9.19 o 
   5  12   5       47.06       43.02     18.97 o 
   6  12   5       31.75       27.94      7.80 o 
   7  12   5        3.27        9.87     10.02 o 
   8  12   5       79.98       92.05     16.01 o 
  -9  13   5       30.65       18.44     10.91 o 
  -8  13   5      161.38      179.24     18.38 o 
  -7  13   5       17.52       39.58     13.34 o 
  -6  13   5       62.11       68.90     13.93 o 
  -5  13   5       31.37       30.53     10.68 o 
  -4  13   5        4.98        8.59      8.90 o 
  -3  13   5       56.77       69.81      9.34 o 
  -2  13   5       87.66       83.76      8.94 o 
  -1  13   5        3.07        0.92      8.70 o 
   0  13   5       20.24       16.40      7.51 o 
   1  13   5       52.63       71.29      8.06 o 
   2  13   5       70.06       91.78      8.81 o 
   3  13   5       40.47       49.25      8.26 o 
   4  13   5       44.26       62.94      9.84 o 
   5  13   5       55.69       53.83      9.42 o 
   6  13   5       17.43       21.07     11.86 o 
   7  13   5        0.20       -5.04     10.68 o 
  -8  14   5        0.52        6.10     11.61 o 
  -7  14   5       33.64       52.17     16.01 o 
  -6  14   5        0.69        7.80     11.72 o 
  -5  14   5        7.77        5.19     14.23 o 
  -4  14   5        1.09       -1.58      9.74 o 
  -3  14   5       18.13       11.00      9.66 o 
  -2  14   5        0.16        3.06      8.98 o 
  -1  14   5        2.04        0.84      9.46 o 
   0  14   5       15.64       28.40      9.96 o 
   1  14   5        5.79        7.82     10.93 o 
   2  14   5        5.02        1.29      8.93 o 
   3  14   5       11.07       13.64     13.64 o 
   4  14   5        4.65       24.90     14.23 o 
   5  14   5        4.95      -13.04     13.04 o 
   6  14   5        9.47       15.73     12.17 o 
  -6  15   5        1.57      -14.23     14.23 o 
  -5  15   5       31.67       59.88     15.41 o 
  -4  15   5       17.32       30.23     15.41 o 
  -3  15   5        1.58      -19.35     22.53 o 
  -2  15   5       34.45       45.38     11.94 o 
  -1  15   5       45.77       65.64     13.00 o 
   0  15   5       34.60       48.77     18.97 o 
   1  15   5       21.27       21.53     12.07 o 
   2  15   5        4.33        0.73     11.52 o 
   3  15   5       12.73       42.68     16.60 o 
 -16   0   6      362.77      425.66     28.46 o 
 -15   0   6      480.28      495.02     27.86 o 
 -14   0   6      424.80      433.36     24.90 o 
 -13   0   6      363.07      381.19     21.93 o 
 -12   0   6       12.86        7.11     10.67 o 
 -11   0   6       97.38      122.12     11.86 o 
 -10   0   6      150.56      138.07     11.86 o 
  -9   0   6     1541.03     1611.49     45.45 o 
  -8   0   6      829.78      838.99     25.20 o 
  -7   0   6     4687.49     4745.56     90.86 o 
  -6   0   6      727.46      761.55     14.19 o 
  -5   0   6      182.44      186.16      7.27 o 
  -4   0   6     1203.22     1139.37     20.39 o 
  -3   0   6       61.67       55.69      2.96 o 
  -2   0   6     3976.25     4125.42     64.82 o 
  -1   0   6     7512.49     8291.03    141.49 o 
   0   0   6      119.05      116.51      3.67 o 
   1   0   6      991.78     1070.72     23.27 o 
   2   0   6      788.13      857.74     17.52 o 
   3   0   6      895.11      901.50     49.28 o 
   4   0   6     6663.54     6855.62    259.22 o 
   5   0   6      666.93      715.89     24.79 o 
   6   0   6     1926.88     1927.47     61.80 o 
   7   0   6      576.68      542.55     18.90 o 
   8   0   6     1222.66     1144.20     52.47 o 
   9   0   6      685.07      669.55     23.30 o 
  10   0   6      562.33      550.92     21.34 o 
  11   0   6      255.68      283.97     21.34 o 
  12   0   6       91.17       69.36     16.01 o 
  13   0   6      136.10      152.36     18.38 o 
 -16   1   6       35.73       28.76     12.14 o 
 -15   1   6        6.45        3.87     13.64 o 
 -14   1   6       75.74       77.25     10.03 o 
 -13   1   6       39.79       50.39      8.59 o 
 -12   1   6        6.33        7.44      7.33 o 
 -11   1   6     1943.73     1909.35     52.81 o 
 -10   1   6     1095.57     1082.87     25.98 o 
  -9   1   6     1892.01     1800.37     35.62 o 
  -8   1   6     2215.16     2172.52     32.21 o 
  -7   1   6     2252.63     2329.47     37.00 o 
  -6   1   6     4897.79     4908.35     66.66 o 
  -5   1   6     2192.93     2080.86     25.63 o 
  -4   1   6     5416.31     5554.40     67.55 o 
  -3   1   6     3778.18     3762.17     43.67 o 
  -2   1   6       60.97       62.09      2.07 o 
  -1   1   6    11303.34    11402.32    144.48 o 
   0   1   6     2671.69     2861.45     34.98 o 
   1   1   6     4469.36     4526.21     57.78 o 
   2   1   6     1262.76     1240.58     19.49 o 
   3   1   6     2862.29     2914.21     42.67 o 
   4   1   6    14531.47    14860.26    213.20 o 
   5   1   6     2919.71     2872.39     45.79 o 
   6   1   6     3003.59     2976.87     47.53 o 
   7   1   6     1286.16     1303.56     27.21 o 
   8   1   6      759.02      729.23     17.12 o 
   9   1   6      323.14      299.06     10.08 o 
  10   1   6      230.11      261.76     16.26 o 
  11   1   6      116.38      107.40     15.12 o 
  12   1   6       64.18       62.31     10.68 o 
  13   1   6        8.49       10.15     11.48 o 
 -16   2   6      214.94      265.51     16.04 o 
 -15   2   6      207.97      257.47     13.93 o 
 -14   2   6      244.20      254.55     13.93 o 
 -13   2   6      893.88      926.69     70.84 o 
 -12   2   6       41.47       31.33      7.41 o 
 -11   2   6      412.14      386.53     19.56 o 
 -10   2   6     1844.74     1901.38     87.65 o 
  -9   2   6      889.00      880.22     18.72 o 
  -8   2   6     1460.44     1406.18     22.97 o 
  -7   2   6     1161.71     1067.09     16.39 o 
  -6   2   6     1691.50     1677.11     22.00 o 
  -5   2   6      183.89      159.60      4.49 o 
  -4   2   6      112.55       92.31      2.20 o 
  -3   2   6      662.72      780.64     10.68 o 
  -2   2   6      179.29      208.06      3.71 o 
  -1   2   6       44.29       30.05      2.21 o 
   0   2   6      219.85      238.41      5.06 o 
   1   2   6      806.83      916.79     13.21 o 
   2   2   6     1475.07     1485.72     21.06 o 
   3   2   6     1414.58     1498.43     20.96 o 
   4   2   6        7.33        8.72      2.31 o 
   5   2   6     1254.54     1211.98     20.38 o 
   6   2   6     1255.38     1191.69     22.33 o 
   7   2   6     1013.53      990.74     19.14 o 
   8   2   6      808.51      728.39     17.09 o 
   9   2   6      300.73      309.12     10.43 o 
  10   2   6      577.91      570.44     15.45 o 
  11   2   6      259.24      274.69     11.78 o 
  12   2   6      204.28      194.53     20.16 o 
  13   2   6      122.17      135.70     13.34 o 
 -15   3   6        3.78       11.96     10.20 o 
 -14   3   6       51.23       33.41      9.40 o 
 -13   3   6      112.87       97.35     11.26 o 
 -12   3   6       35.59       43.64      7.67 o 
 -11   3   6      363.69      351.38     22.53 o 
 -10   3   6      801.46      849.31     21.31 o 
  -9   3   6      100.72      121.48      4.92 o 
  -8   3   6     3114.92     3079.50     48.57 o 
  -7   3   6     1224.29     1143.59     17.44 o 
  -6   3   6      755.86      698.76      9.80 o 
  -5   3   6     4267.34     4184.56     53.52 o 
  -4   3   6     1627.18     1524.68     18.99 o 
  -3   3   6    21683.75    22098.19    265.75 o 
  -2   3   6    11860.20    11959.24    151.63 o 
  -1   3   6     2637.17     2519.24     32.47 o 
   0   3   6     9980.81    10155.33    136.32 o 
   1   3   6     2604.73     2631.28     36.21 o 
   2   3   6     7701.04     7555.09     96.07 o 
   3   3   6     1843.21     1771.29     23.30 o 
   4   3   6      953.30      918.10     13.51 o 
   5   3   6     1069.88     1025.87     17.66 o 
   6   3   6      378.48      378.12      9.58 o 
   7   3   6      625.03      649.95     13.98 o 
   8   3   6      249.99      234.11      8.81 o 
   9   3   6       86.16       82.35      6.79 o 
  10   3   6      106.56      118.17      8.52 o 
  11   3   6       58.58       56.03      8.62 o 
  12   3   6       52.51       61.06     10.68 o 
  13   3   6       42.16       61.00     14.82 o 
 -15   4   6      115.39      124.37     11.62 o 
 -14   4   6      228.13      251.68     14.51 o 
 -13   4   6      465.17      488.49     20.45 o 
 -12   4   6      647.46      646.32     50.69 o 
 -11   4   6      524.00      569.55     19.88 o 
 -10   4   6      622.46      675.17     18.71 o 
  -9   4   6     1813.12     1825.46     36.41 o 
  -8   4   6      531.41      513.08      9.84 o 
  -7   4   6     1285.04     1172.55     20.36 o 
  -6   4   6      866.18      802.23     13.17 o 
  -5   4   6        8.36       18.41      1.94 o 
  -4   4   6       37.61       19.69      1.91 o 
  -3   4   6     1121.41     1388.85     19.42 o 
  -2   4   6     1293.48     1450.64     20.37 o 
  -1   4   6      104.71      102.19      2.81 o 
   0   4   6      715.62      739.57     11.79 o 
   1   4   6       93.21       66.15      2.78 o 
   2   4   6      240.67      236.26      6.83 o 
   3   4   6      324.70      324.93      6.77 o 
   4   4   6      391.35      381.27     10.14 o 
   5   4   6      624.25      601.97     12.36 o 
   6   4   6      193.49      196.82      7.54 o 
   7   4   6     1181.73     1102.14     21.24 o 
   8   4   6      267.93      282.62      9.89 o 
   9   4   6      517.30      509.43     15.98 o 
  10   4   6      365.70      372.30     13.86 o 
  11   4   6      133.78      128.85     17.00 o 
  12   4   6      188.77      189.88     17.79 o 
  13   4   6       51.09       34.44     18.67 o 
 -15   5   6        3.70       10.58      9.69 o 
 -14   5   6        1.78       -4.01      8.69 o 
 -13   5   6       10.89       20.30      7.99 o 
 -12   5   6        9.07        1.91      6.78 o 
 -11   5   6      212.26      223.49      9.82 o 
 -10   5   6      138.32      139.21      7.29 o 
  -9   5   6      369.06      355.35     20.18 o 
  -8   5   6      324.15      326.58      7.15 o 
  -7   5   6      202.42      218.07      5.50 o 
  -6   5   6     1639.43     1735.40     22.92 o 
  -5   5   6      756.58      755.85     11.34 o 
  -4   5   6     5321.71     5267.77     76.39 o 
  -3   5   6     1190.16     1183.51     17.89 o 
  -2   5   6     6719.52     6815.55     92.30 o 
  -1   5   6     4289.55     4184.12     62.97 o 
   0   5   6     3398.26     3561.96     55.87 o 
   1   5   6     3164.31     3066.48     44.63 o 
   2   5   6      112.84      121.41      3.55 o 
   3   5   6     2552.39     2475.01     36.31 o 
   4   5   6      881.17      918.83     15.74 o 
   5   5   6     1208.58     1137.59     23.66 o 
   6   5   6       13.83        7.25      4.02 o 
   7   5   6      154.64      167.96      8.10 o 
   8   5   6      424.79      410.96     13.45 o 
   9   5   6       43.24       38.24      7.08 o 
  10   5   6       90.31       97.42      8.65 o 
  11   5   6        3.89        0.51      8.24 o 
  12   5   6       57.77       90.70     11.25 o 
 -15   6   6       50.26       49.48     12.45 o 
 -14   6   6      108.49      124.47     14.82 o 
 -13   6   6       51.53       53.59      8.89 o 
 -12   6   6      303.19      332.86     12.50 o 
 -11   6   6      178.33      178.99      9.33 o 
 -10   6   6      641.09      638.02     17.92 o 
  -9   6   6       92.66       98.18      7.74 o 
  -8   6   6       84.92       88.73      4.49 o 
  -7   6   6     1083.07     1120.59     35.79 o 
  -6   6   6       79.72       83.94      3.60 o 
  -5   6   6      238.78      259.41      5.85 o 
  -4   6   6      208.08      196.21      5.04 o 
  -3   6   6      848.03      834.60     14.58 o 
  -2   6   6     1239.44     1279.72     21.03 o 
  -1   6   6       26.68       30.55      2.68 o 
   0   6   6        2.42       16.89      7.51 o 
   1   6   6        0.81       -1.67      2.69 o 
   2   6   6      643.34      685.60     12.31 o 
   3   6   6      106.00      101.40      4.25 o 
   4   6   6      825.38      801.65     14.12 o 
   5   6   6      121.61      125.49      5.65 o 
   6   6   6        2.84       -0.54      4.11 o 
   7   6   6      191.04      174.48      6.85 o 
   8   6   6       32.84       26.26      4.98 o 
   9   6   6       94.15       93.42      7.96 o 
  10   6   6       50.54       49.85      8.01 o 
  11   6   6      244.25      237.09     12.31 o 
  12   6   6      322.66      300.56     16.20 o 
 -14   7   6        2.87       -9.09     28.16 o 
 -13   7   6        2.06        8.57      7.37 o 
 -12   7   6       80.55       74.19      9.10 o 
 -11   7   6       32.47       35.01      8.52 o 
 -10   7   6        1.01       -0.41      5.52 o 
  -9   7   6       36.60       45.17      6.32 o 
  -8   7   6      405.82      385.67     11.20 o 
  -7   7   6      426.65      415.90     13.34 o 
  -6   7   6       13.34       21.08      3.98 o 
  -5   7   6      616.50      588.57     11.37 o 
  -4   7   6      434.48      415.60      8.93 o 
  -3   7   6     1576.14     1549.19     27.81 o 
  -2   7   6      456.37      433.79     10.93 o 
  -1   7   6        9.14        0.40      3.73 o 
   0   7   6      939.20      961.55     20.21 o 
   1   7   6      502.38      473.37     13.69 o 
   2   7   6      855.43      829.54     14.62 o 
   3   7   6      506.78      478.25      9.76 o 
   4   7   6       86.89       73.23      4.20 o 
   5   7   6      839.47      746.65     16.81 o 
   6   7   6      396.49      350.35      9.95 o 
   7   7   6      341.05      336.72     10.05 o 
   8   7   6      142.79      142.89     10.18 o 
   9   7   6      149.96      146.37      7.33 o 
  10   7   6        9.29        1.37      5.88 o 
  11   7   6       20.11        2.69      8.67 o 
 -14   8   6        3.94       10.67      9.49 o 
 -13   8   6       55.87       48.02      8.89 o 
 -12   8   6       66.71       68.79      7.48 o 
 -11   8   6      118.82      132.97      8.25 o 
 -10   8   6      194.29      190.26     11.05 o 
  -9   8   6       39.57       31.25      6.89 o 
  -8   8   6      226.08      265.78     10.35 o 
  -7   8   6        2.34        0.11      4.83 o 
  -6   8   6      224.35      236.81     10.52 o 
  -5   8   6      628.26      577.53     12.75 o 
  -4   8   6        1.02       -2.40      4.20 o 
  -3   8   6      449.13      412.95     11.09 o 
  -2   8   6       16.53       12.52      4.39 o 
  -1   8   6      952.84      923.17     19.89 o 
   0   8   6      142.58      141.88      5.86 o 
   1   8   6      174.57      182.01      6.93 o 
   2   8   6       56.41       51.89      4.76 o 
   3   8   6       88.29       93.67      5.02 o 
   4   8   6       73.18       65.25      4.81 o 
   5   8   6       47.74       43.27      5.62 o 
   6   8   6        1.58        4.16      5.33 o 
   7   8   6       68.38       59.00      6.77 o 
   8   8   6       81.75       75.46      6.70 o 
   9   8   6        1.22        2.46      6.14 o 
  10   8   6       10.17        6.63      6.51 o 
  11   8   6       66.37       66.64     21.05 o 
 -13   9   6        1.67       -8.30      8.30 o 
 -12   9   6        0.18       -9.00     14.23 o 
 -11   9   6        4.42        9.65      7.71 o 
 -10   9   6       14.86       26.92     20.45 o 
  -9   9   6        3.19        5.61      7.17 o 
  -8   9   6       67.98       75.03      8.14 o 
  -7   9   6        0.57       -1.65      6.82 o 
  -6   9   6      301.19      281.31      9.73 o 
  -5   9   6       53.90       47.15      6.07 o 
  -4   9   6        2.14       -1.63      6.76 o 
  -3   9   6      443.10      432.69     19.94 o 
  -2   9   6      129.10      135.11      6.45 o 
  -1   9   6      219.38      192.68      7.36 o 
   0   9   6       11.56       21.95      5.05 o 
   1   9   6      152.90      156.35      6.81 o 
   2   9   6      514.50      507.74     12.84 o 
   3   9   6       14.93       18.20      4.44 o 
   4   9   6       95.01       95.68      6.16 o 
   5   9   6      200.15      183.70     11.48 o 
   6   9   6       11.31       20.90      8.63 o 
   7   9   6        6.27        8.48      5.95 o 
   8   9   6        5.86        0.19      6.25 o 
   9   9   6       26.09       19.80      6.72 o 
  10   9   6       14.83        7.56      9.49 o 
 -12  10   6       15.41        1.77     21.05 o 
 -11  10   6       91.49      104.76      9.84 o 
 -10  10   6       82.86       64.04      9.24 o 
  -9  10   6       47.65       58.69      8.74 o 
  -8  10   6       23.11       24.14      8.00 o 
  -7  10   6       62.16       57.68      7.52 o 
  -6  10   6        0.49        9.94      8.28 o 
  -5  10   6        6.23       13.21      5.84 o 
  -4  10   6        5.92       10.26      5.55 o 
  -3  10   6      123.11      113.54      6.98 o 
  -2  10   6       65.38       75.40      6.24 o 
  -1  10   6       27.29       30.24      5.73 o 
   0  10   6       10.16        6.80      5.50 o 
   1  10   6       96.14       93.82      6.63 o 
   2  10   6       13.30        0.33      5.38 o 
   3  10   6        0.08        0.16      5.36 o 
   4  10   6      163.94      168.43      8.44 o 
   5  10   6       23.89       20.84      6.38 o 
   6  10   6        0.27        9.45      6.04 o 
   7  10   6       17.69       23.78      6.74 o 
   8  10   6       53.77       46.60      7.01 o 
   9  10   6       94.01       77.36     10.60 o 
  10  10   6        1.22       11.08     16.01 o 
 -11  11   6       15.43       10.15     14.52 o 
 -10  11   6       75.00       65.88     10.97 o 
  -9  11   6        3.38       -7.38      8.74 o 
  -8  11   6        7.41       -1.93     17.19 o 
  -7  11   6        0.16       13.35      9.07 o 
  -6  11   6       52.15       59.09      8.38 o 
  -5  11   6        9.33       -7.35      7.35 o 
  -4  11   6       96.50       76.14      8.04 o 
  -3  11   6        0.12        5.23      5.99 o 
  -2  11   6        0.26        0.02      5.89 o 
  -1  11   6       21.50       17.42      6.11 o 
   0  11   6       96.72       89.04      7.01 o 
   1  11   6      138.78      128.75      7.29 o 
   2  11   6        0.41       -7.79      7.79 o 
   3  11   6       28.89       38.43      7.82 o 
   4  11   6        0.20        6.07      6.81 o 
   5  11   6       64.38       56.35      7.69 o 
   6  11   6       24.81       32.48      7.27 o 
   7  11   6       74.95       81.05      8.02 o 
   8  11   6        1.01       18.59      9.64 o 
   9  11   6        7.64        7.65     10.17 o 
 -10  12   6       58.00       52.93     10.47 o 
  -9  12   6        5.93        3.93      9.84 o 
  -8  12   6        0.51       -9.81      9.81 o 
  -7  12   6        0.32       -1.28     17.49 o 
  -6  12   6        0.26        1.18     10.34 o 
  -5  12   6      103.08       94.14      8.73 o 
  -4  12   6        0.78       -7.55      7.55 o 
  -3  12   6        5.26       -4.68      6.66 o 
  -2  12   6        4.53        3.18      6.53 o 
  -1  12   6       63.64       70.46      8.07 o 
   0  12   6        4.08        1.92      6.68 o 
   1  12   6       33.76       37.22      7.03 o 
   2  12   6       61.38       64.66      7.35 o 
   3  12   6        1.16       -5.22      6.50 o 
   4  12   6       12.16        7.27      7.71 o 
   5  12   6        5.04       14.04      7.46 o 
   6  12   6       31.99       29.55      7.80 o 
   7  12   6       29.72       32.03     10.83 o 
   8  12   6       16.16        1.99     10.29 o 
  -9  13   6       16.81       30.12     11.44 o 
  -8  13   6        7.59        3.21     11.24 o 
  -7  13   6       23.68       24.71     10.79 o 
  -6  13   6       20.22       18.25      9.57 o 
  -5  13   6        0.00        4.10     10.67 o 
  -4  13   6       10.47       -0.49      9.01 o 
  -3  13   6       10.51       -7.48      8.78 o 
  -2  13   6       13.33       11.67      7.65 o 
  -1  13   6       73.26       95.89      8.37 o 
   0  13   6       23.88       15.70      7.30 o 
   1  13   6        4.30       -6.81      7.57 o 
   2  13   6        9.53       -5.73      7.39 o 
   3  13   6        5.18        5.47      9.01 o 
   4  13   6        0.05       10.13      9.10 o 
   5  13   6       27.00       29.84     11.29 o 
   6  13   6        6.11      -18.10     37.94 o 
   7  13   6        3.64       -4.15     20.75 o 
  -8  14   6        2.11        7.50     11.86 o 
  -7  14   6        7.55      -10.98     11.77 o 
  -6  14   6       54.98       50.62     24.01 o 
  -5  14   6        4.73       11.69     22.53 o 
  -4  14   6        2.48      -10.19     10.19 o 
  -3  14   6        1.79        0.20     10.57 o 
  -2  14   6       23.90        3.99      9.50 o 
  -1  14   6        2.19       12.95      9.43 o 
   0  14   6        6.10        7.45      8.06 o 
   1  14   6        0.28        5.73      8.28 o 
   2  14   6        6.46        0.80      9.45 o 
   3  14   6        8.45       27.86     14.82 o 
   4  14   6        4.93       -5.81     12.03 o 
   5  14   6        0.02        7.17     12.12 o 
  -5  15   6       17.12       27.73     13.49 o 
  -4  15   6        0.87       -9.50     13.27 o 
  -3  15   6        0.15       -3.24     10.34 o 
  -2  15   6       12.86       27.90     11.09 o 
  -1  15   6        6.30       15.95     10.86 o 
   0  15   6        0.09       17.34     12.32 o 
   1  15   6        0.26        6.22     22.82 o 
   2  15   6        0.13        3.56     16.60 o 
   3  15   6        0.59       10.67     15.41 o 
 -16   1   7        0.43       20.05     21.05 o 
 -15   1   7        1.20        2.63     10.37 o 
 -14   1   7        7.11       -1.61      9.01 o 
 -13   1   7        5.76       -8.08     12.75 o 
 -12   1   7       14.54       10.87      7.33 o 
 -11   1   7       14.16       14.34      6.91 o 
 -10   1   7       33.13       25.09      5.08 o 
  -9   1   7      174.14      172.15      6.72 o 
  -8   1   7       68.00       72.19      5.48 o 
  -7   1   7      122.47      127.96      3.45 o 
  -6   1   7      110.69       90.93      2.64 o 
  -5   1   7      345.63      358.25      5.41 o 
  -4   1   7     1250.22     1291.92     16.35 o 
  -3   1   7       49.35       61.53      2.11 o 
  -2   1   7      824.59      746.14      9.34 o 
  -1   1   7       40.46       35.47      1.71 o 
   0   1   7     4184.26     4337.53     55.76 o 
   1   1   7        5.98        8.79      1.74 o 
   2   1   7       82.54       81.76      2.82 o 
   3   1   7      798.70      797.29     12.93 o 
   4   1   7       15.10       12.99      3.53 o 
   5   1   7        1.96        1.58      3.46 o 
   6   1   7      189.84      192.66      8.89 o 
   7   1   7      278.38      280.13      9.61 o 
   8   1   7       14.85       12.86      6.16 o 
   9   1   7       18.57        4.74      6.35 o 
  10   1   7        0.18       -6.88      6.88 o 
  11   1   7        0.57       -0.43     10.72 o 
  12   1   7       20.16       15.50     10.88 o 
  13   1   7        9.58       -0.12     12.14 o 
 -16   2   7        0.44        5.73     11.11 o 
 -15   2   7        9.87       10.84     10.26 o 
 -14   2   7       10.83       -0.58     19.86 o 
 -13   2   7      184.22      169.15     10.80 o 
 -12   2   7       64.90       51.20     16.30 o 
 -11   2   7      233.59      223.93      9.58 o 
 -10   2   7       58.66       58.60      6.15 o 
  -9   2   7      257.96      265.33      8.68 o 
  -8   2   7      500.12      507.78     11.84 o 
  -7   2   7        0.42       -1.17      2.07 o 
  -6   2   7      335.57      325.34      5.23 o 
  -5   2   7      357.13      500.96      7.07 o 
  -4   2   7     1198.14     1355.06     18.05 o 
  -3   2   7     6504.84     6692.70     85.27 o 
  -2   2   7        3.33        5.02      1.53 o 
  -1   2   7       98.30       78.10      2.24 o 
   0   2   7      939.05     1065.37     14.38 o 
   1   2   7      307.15      347.86      6.06 o 
   2   2   7     1469.61     1451.09     20.60 o 
   3   2   7     1016.08     1018.73     16.00 o 
   4   2   7       35.65       37.21      3.06 o 
   5   2   7       15.10       12.02      3.53 o 
   6   2   7      136.52      121.04      9.87 o 
   7   2   7       36.18       30.68      5.42 o 
   8   2   7        0.31        8.59      5.61 o 
   9   2   7        1.28        1.81      6.08 o 
  10   2   7       45.09       38.17      7.19 o 
  11   2   7       79.43       77.95     17.68 o 
  12   2   7        0.69      -10.26     10.26 o 
 -15   3   7        9.14        5.02     10.20 o 
 -14   3   7       17.57       13.54      9.09 o 
 -13   3   7       39.61       37.32      8.83 o 
 -12   3   7       34.42       22.84      7.67 o 
 -11   3   7      295.00      276.89     13.42 o 
 -10   3   7        3.92        3.47      5.46 o 
  -9   3   7       76.59       70.18      7.70 o 
  -8   3   7      783.93      795.79     15.49 o 
  -7   3   7       26.80       26.56      2.69 o 
  -6   3   7       96.53       85.49      2.63 o 
  -5   3   7       67.15       92.67      2.73 o 
  -4   3   7     4070.39     4243.10     51.58 o 
  -3   3   7      519.03      523.20     15.27 o 
  -2   3   7      669.48      590.73      8.46 o 
  -1   3   7      386.69      319.77      6.03 o 
   0   3   7     1661.43     1619.09     24.18 o 
   1   3   7      700.76      712.16     10.81 o 
   2   3   7       23.33       18.19      2.37 o 
   3   3   7      270.33      273.64      5.33 o 
   4   3   7       38.21       44.03      3.27 o 
   5   3   7       64.05       65.79      4.12 o 
   6   3   7      343.43      334.96      9.42 o 
   7   3   7      171.92      176.56     10.46 o 
   8   3   7        1.23        0.06      5.73 o 
   9   3   7       19.03       16.42      6.67 o 
  10   3   7      109.36      111.08      8.25 o 
  11   3   7       32.99       45.01     12.71 o 
  12   3   7       12.13        1.88     10.63 o 
 -15   4   7        8.67       -0.04      9.83 o 
 -14   4   7      110.16      114.39     17.49 o 
 -13   4   7      185.73      160.40     10.64 o 
 -12   4   7       21.53       25.87     10.08 o 
 -11   4   7        1.81       -3.60      7.56 o 
 -10   4   7      107.74      104.52      7.09 o 
  -9   4   7      150.51      162.26      9.93 o 
  -8   4   7      120.18      115.99      7.92 o 
  -7   4   7       59.44       76.24      3.64 o 
  -6   4   7      117.61      121.78      3.20 o 
  -5   4   7      321.70      315.97      6.03 o 
  -4   4   7     1880.79     1829.41     25.47 o 
  -3   4   7       52.71       49.19      2.48 o 
  -2   4   7     1543.31     1609.10     21.19 o 
  -1   4   7       35.12       46.41      3.41 o 
   0   4   7      347.04      357.91      6.26 o 
   1   4   7      380.13      388.51      7.31 o 
   2   4   7      479.09      500.18      8.24 o 
   3   4   7      281.65      307.60      6.47 o 
   4   4   7      406.86      443.12      7.99 o 
   5   4   7       32.37       22.04      3.71 o 
   6   4   7       59.67       72.30      5.69 o 
   7   4   7      112.09      105.52      6.00 o 
   8   4   7        3.18        4.13      5.80 o 
   9   4   7       63.31       73.68      7.27 o 
  10   4   7       82.54       78.10      9.05 o 
  11   4   7      115.18      138.01     19.12 o 
  12   4   7       27.91       24.56     15.41 o 
 -15   5   7        9.57        5.23      9.96 o 
 -14   5   7       11.08       -0.04     16.30 o 
 -13   5   7       42.88       52.22     15.12 o 
 -12   5   7        3.31       -0.19      6.66 o 
 -11   5   7      204.33      233.94     14.62 o 
 -10   5   7      102.90       94.54      6.87 o 
  -9   5   7      286.06      274.73      8.99 o 
  -8   5   7       62.20       66.40      5.33 o 
  -7   5   7      709.66      673.35     13.71 o 
  -6   5   7      416.64      359.56      6.42 o 
  -5   5   7       26.16       36.85      2.74 o 
  -4   5   7      301.78      255.22      5.41 o 
  -3   5   7      146.82      128.37      3.58 o 
  -2   5   7     1500.93     1522.12     21.57 o 
  -1   5   7      339.18      303.85      5.81 o 
   0   5   7      856.06      835.64     13.42 o 
   1   5   7     1628.60     1543.54     23.41 o 
   2   5   7      135.98      136.94      4.32 o 
   3   5   7      186.56      159.17      7.29 o 
   4   5   7      578.45      583.43     10.99 o 
   5   5   7     1775.12     1771.46     35.61 o 
   6   5   7      365.12      380.21     10.57 o 
   7   5   7     1111.28     1095.29     23.84 o 
   8   5   7      216.19      240.85      9.62 o 
   9   5   7       77.92       73.60      7.74 o 
  10   5   7       44.16       38.41     14.14 o 
  11   5   7        0.77       -8.70      8.70 o 
  12   5   7        2.26      -10.54     18.97 o 
 -15   6   7       34.67       28.10     10.22 o 
 -14   6   7       39.90       52.06      9.76 o 
 -13   6   7       32.67       13.98     14.52 o 
 -12   6   7      216.25      222.26     10.67 o 
 -11   6   7       67.32       70.68      7.12 o 
 -10   6   7      176.51      186.59      9.32 o 
  -9   6   7       15.39       12.43      5.67 o 
  -8   6   7       75.99       78.20      5.64 o 
  -7   6   7      407.34      404.28     11.23 o 
  -6   6   7      655.84      661.68     11.44 o 
  -5   6   7       70.42       76.88      3.60 o 
  -4   6   7       53.39       46.13      3.58 o 
  -3   6   7     1104.15     1099.41     16.14 o 
  -2   6   7      104.81       95.38      3.42 o 
  -1   6   7       37.81       33.83      3.73 o 
   0   6   7        0.39        3.26      2.93 o 
   1   6   7       35.84       58.67      6.09 o 
   2   6   7      389.05      408.96      8.51 o 
   3   6   7       98.66       87.74      4.99 o 
   4   6   7      167.38      158.27      5.73 o 
   5   6   7       26.78       32.94      5.90 o 
   6   6   7      232.33      223.60      8.81 o 
   7   6   7       21.17       17.93      5.05 o 
   8   6   7        7.91        8.83      5.06 o 
   9   6   7       48.79       54.40      6.89 o 
  10   6   7       33.59       39.41      9.76 o 
  11   6   7        5.62      -11.66     11.66 o 
 -14   7   7        5.93       -4.80     10.97 o 
 -13   7   7       16.79        7.15      8.43 o 
 -12   7   7      122.20      140.64     11.85 o 
 -11   7   7       14.47       15.86      6.84 o 
 -10   7   7      177.12      179.15      9.07 o 
  -9   7   7       26.55       41.87      6.15 o 
  -8   7   7      816.48      734.09     17.30 o 
  -7   7   7      879.27      813.39     18.33 o 
  -6   7   7       79.74       83.58      5.95 o 
  -5   7   7      885.63      903.28     16.16 o 
  -4   7   7      452.06      460.18      9.71 o 
  -3   7   7      789.52      767.51     15.38 o 
  -2   7   7      300.93      305.88      7.71 o 
  -1   7   7      221.44      220.78      6.81 o 
   0   7   7     2840.98     2882.21     50.45 o 
   1   7   7      383.45      434.76     10.10 o 
   2   7   7      379.29      372.65      9.06 o 
   3   7   7      519.25      568.33     11.13 o 
   4   7   7      341.51      349.82      9.01 o 
   5   7   7      775.79      767.00     17.46 o 
   6   7   7       42.07       49.89      5.44 o 
   7   7   7      353.18      331.31     10.50 o 
   8   7   7       46.81       57.31      6.08 o 
   9   7   7       61.46       56.06      6.30 o 
  10   7   7      144.35      144.05      7.93 o 
  11   7   7        2.26        0.51     20.16 o 
 -14   8   7       65.47       52.17     10.67 o 
 -13   8   7       92.54      117.38     11.26 o 
 -12   8   7       59.46       59.03      8.71 o 
 -11   8   7      260.98      261.75     13.88 o 
 -10   8   7      145.65      136.56      8.41 o 
  -9   8   7      182.39      173.55     10.43 o 
  -8   8   7      143.02      150.60     15.12 o 
  -7   8   7      421.35      401.21     13.57 o 
  -6   8   7      279.93      284.73      8.75 o 
  -5   8   7       19.56       14.23      4.73 o 
  -4   8   7       43.13       38.87      4.65 o 
  -3   8   7       53.26       44.32      4.80 o 
  -2   8   7       37.09       27.37      4.62 o 
  -1   8   7       11.19       18.91      4.54 o 
   0   8   7        1.81        1.28      4.02 o 
   1   8   7       90.73       85.21      6.27 o 
   2   8   7        0.85        5.23      4.91 o 
   3   8   7       98.20       91.02      5.66 o 
   4   8   7       23.09       14.68      5.02 o 
   5   8   7       16.82       12.62      5.67 o 
   6   8   7       34.65       31.69      6.09 o 
   7   8   7       20.30       19.81      6.30 o 
   8   8   7      125.19      127.98     14.94 o 
   9   8   7       49.06       44.90      7.44 o 
  10   8   7        2.12       19.41     12.45 o 
 -13   9   7       30.05       19.20      9.34 o 
 -12   9   7        8.46       10.75      8.78 o 
 -11   9   7       49.24       43.40     21.93 o 
 -10   9   7       21.13       29.13     14.52 o 
  -9   9   7       23.62       30.13      8.89 o 
  -8   9   7      400.99      391.68     16.33 o 
  -7   9   7      158.51      169.94     15.32 o 
  -6   9   7      408.60      406.43     12.08 o 
  -5   9   7       51.74       56.32      5.59 o 
  -4   9   7      353.06      359.31     10.20 o 
  -3   9   7      611.62      620.01     15.07 o 
  -2   9   7      809.84      794.96     18.22 o 
  -1   9   7     1021.66     1045.81     22.35 o 
   0   9   7      320.29      345.15     10.44 o 
   1   9   7      643.51      664.21     14.25 o 
   2   9   7       53.97       55.55      5.05 o 
   3   9   7      110.38      124.14      7.67 o 
   4   9   7      331.19      371.44     22.70 o 
   5   9   7       68.78       81.29     15.53 o 
   6   9   7      114.05      120.57      7.77 o 
   7   9   7        2.85       -6.25      6.25 o 
   8   9   7       41.45       55.85     14.50 o 
   9   9   7       21.33        9.27      9.96 o 
  10   9   7       65.18       75.12     11.43 o 
 -12  10   7       83.45       90.02     25.20 o 
 -11  10   7       95.65      109.25     35.27 o 
 -10  10   7       62.54       63.16      9.31 o 
  -9  10   7      175.19      189.06     12.08 o 
  -8  10   7        6.44        9.73     10.97 o 
  -7  10   7      199.60      214.55     11.17 o 
  -6  10   7      104.00      121.57      9.63 o 
  -5  10   7      174.99      176.69      8.90 o 
  -4  10   7        2.64        8.74      5.47 o 
  -3  10   7       50.77       52.41      6.11 o 
  -2  10   7       16.89       18.43      5.74 o 
  -1  10   7        5.08        2.85      5.71 o 
   0  10   7        8.43       10.18      5.61 o 
   1  10   7        7.86       12.42      5.54 o 
   2  10   7      161.96      138.90      6.73 o 
   3  10   7        0.84       -1.71      9.18 o 
   4  10   7       68.55       62.17     15.21 o 
   5  10   7       20.01       16.98      6.55 o 
   6  10   7        5.64        4.51      6.58 o 
   7  10   7       51.67       55.23      7.50 o 
   8  10   7       18.20       15.42      7.28 o 
   9  10   7       49.17       47.95     12.45 o 
 -11  11   7        0.25       -9.81      9.81 o 
 -10  11   7        0.72       -3.69     13.93 o 
  -9  11   7       81.46      103.90     10.75 o 
  -8  11   7        9.76       12.77      9.20 o 
  -7  11   7      214.76      211.60     11.19 o 
  -6  11   7      128.61      117.81     13.17 o 
  -5  11   7      117.92      124.09      8.08 o 
  -4  11   7      106.98      105.38     10.27 o 
  -3  11   7       18.26       36.65      6.68 o 
  -2  11   7      210.83      206.86      8.72 o 
  -1  11   7      277.72      315.30     10.99 o 
   0  11   7       60.55       64.73      6.81 o 
   1  11   7      212.10      221.43      9.03 o 
   2  11   7      286.75      279.85      9.42 o 
   3  11   7       35.33       38.70      6.65 o 
   4  11   7       83.70       87.76      8.39 o 
   5  11   7       45.04       42.63      7.63 o 
   6  11   7       92.53      106.81      8.73 o 
   7  11   7       41.61       61.77     17.79 o 
   8  11   7       13.59       15.81     10.60 o 
 -10  12   7        3.12       -8.66     19.27 o 
  -9  12   7        3.24       -2.29     10.49 o 
  -8  12   7      114.21      115.08     11.72 o 
  -7  12   7       56.83       74.58     11.55 o 
  -6  12   7       94.55       95.74      9.74 o 
  -5  12   7       33.51       41.03      7.74 o 
  -4  12   7        0.57       -7.73      7.73 o 
  -3  12   7      124.21      136.35      8.78 o 
  -2  12   7        1.63        1.71      6.78 o 
  -1  12   7       56.88       48.44      7.21 o 
   0  12   7        0.03       -6.67      6.67 o 
   1  12   7       21.66       20.25     14.38 o 
   2  12   7       29.10       25.89      7.19 o 
   3  12   7        2.07       -7.50      7.50 o 
   4  12   7        1.92       -1.02      7.90 o 
   5  12   7       31.56       43.32      9.65 o 
   6  12   7        6.56       13.13     10.36 o 
   7  12   7        1.39       -4.97     10.68 o 
  -9  13   7       32.18       40.09     26.68 o 
  -8  13   7       77.02       91.74     12.81 o 
  -7  13   7        0.51       -9.58     10.70 o 
  -6  13   7        1.91        5.44      9.81 o 
  -5  13   7       29.43       41.74     10.46 o 
  -4  13   7        7.41       -8.11      9.01 o 
  -3  13   7      105.67      112.78      9.15 o 
  -2  13   7       26.59       10.21      7.88 o 
  -1  13   7        6.09       10.60      7.59 o 
   0  13   7        9.37       14.26      7.79 o 
   1  13   7      145.07      145.80     12.24 o 
   2  13   7       47.48       52.33      8.09 o 
   3  13   7        3.62        9.20      8.44 o 
   4  13   7       28.72       27.47     11.94 o 
   5  13   7      101.29      111.38     13.02 o 
   6  13   7       41.16       32.40     11.82 o 
  -7  14   7       15.87       17.59     20.45 o 
  -6  14   7        4.26        5.47     10.55 o 
  -5  14   7        3.09        3.17     11.06 o 
  -4  14   7       44.59       56.45     11.85 o 
  -3  14   7        0.13        5.12     10.15 o 
  -2  14   7        1.66       -2.62     10.11 o 
  -1  14   7        0.23       -2.19      7.96 o 
   0  14   7        0.03       11.17      8.18 o 
   1  14   7        1.32        1.35      8.54 o 
   2  14   7        7.78       17.19     16.30 o 
   3  14   7        0.89       -5.15     18.08 o 
   4  14   7       19.20       23.83     12.12 o 
  -5  15   7        4.54        6.25     15.45 o 
  -4  15   7       10.16        0.20     23.42 o 
  -3  15   7        0.19      -15.01     15.01 o 
  -2  15   7        4.94        0.36     10.55 o 
  -1  15   7       42.63       55.38     16.83 o 
   0  15   7       11.88        4.39     10.55 o 
   1  15   7       19.29       14.58     11.23 o 
   2  15   7       26.65       28.18     13.60 o 
 -16   0   8      191.72      201.56     20.16 o 
 -15   0   8      174.97      189.71     17.79 o 
 -14   0   8      242.26      242.47     18.38 o 
 -13   0   8      166.21      166.59     16.01 o 
 -12   0   8      922.58      990.63     42.68 o 
 -11   0   8      833.72      827.60     36.16 o 
 -10   0   8      540.95      528.22     25.49 o 
  -9   0   8      860.79      898.65     64.62 o 
  -8   0   8      623.51      562.52     29.05 o 
  -7   0   8     3519.99     3491.46     68.22 o 
  -6   0   8     6697.20     6796.89    131.17 o 
  -5   0   8     2500.43     2410.69     42.12 o 
  -4   0   8     3148.43     2974.97     57.39 o 
  -3   0   8      328.20      315.03      7.23 o 
  -2   0   8     2798.61     2670.05     46.42 o 
  -1   0   8     5762.22     5905.52    101.37 o 
   0   0   8     1970.46     1998.75     35.23 o 
   1   0   8     1004.69      911.38     17.04 o 
   2   0   8      150.97      127.98      9.16 o 
   3   0   8       19.33       24.74      3.74 o 
   4   0   8      114.29      136.47     11.62 o 
   5   0   8       40.92       34.57      7.03 o 
   6   0   8      913.64      862.09     29.23 o 
   7   0   8     1422.64     1221.22     37.38 o 
   8   0   8       15.50       17.45      8.98 o 
   9   0   8      262.51      213.61     13.48 o 
  10   0   8       32.74       26.47     10.95 o 
  11   0   8       76.03       62.25     14.82 o 
  12   0   8       32.54       46.24     17.19 o 
 -16   1   8        8.32       -4.19     11.48 o 
 -15   1   8       15.28       16.24     10.26 o 
 -14   1   8        0.20        2.96     10.08 o 
 -13   1   8        4.80       -5.74      8.35 o 
 -12   1   8       29.27       26.73      7.68 o 
 -11   1   8       34.07       43.30      6.39 o 
 -10   1   8        7.49       -0.12      6.11 o 
  -9   1   8       25.60       17.55      4.33 o 
  -8   1   8      738.54      716.65     15.95 o 
  -7   1   8     1595.23     1667.93     25.40 o 
  -6   1   8     1438.82     1349.48     18.20 o 
  -5   1   8     1186.36     1218.93     15.58 o 
  -4   1   8     4179.44     4302.94     52.40 o 
  -3   1   8       81.89       56.26      2.76 o 
  -2   1   8     2773.53     2801.71     36.40 o 
  -1   1   8     7563.64     7639.04     92.48 o 
   0   1   8     2545.44     2437.95     31.84 o 
   1   1   8     4912.55     4660.52     59.70 o 
   2   1   8     2579.72     2375.04     31.02 o 
   3   1   8     7588.28     7357.48    106.34 o 
   4   1   8     3423.16     3217.56     51.43 o 
   5   1   8      312.45      297.87      7.80 o 
   6   1   8      765.75      816.03     16.72 o 
   7   1   8     3301.43     3089.06     60.93 o 
   8   1   8      603.04      592.40     15.44 o 
   9   1   8      470.54      464.19     14.30 o 
  10   1   8      232.50      224.61     10.31 o 
  11   1   8      213.87      242.29     15.55 o 
  12   1   8      154.69      165.66     14.04 o 
 -16   2   8       70.61       78.10     12.24 o 
 -15   2   8      112.26      136.22     19.27 o 
 -14   2   8      273.92      290.71     15.07 o 
 -13   2   8      510.35      528.44     36.16 o 
 -12   2   8      793.65      843.87     26.60 o 
 -11   2   8      116.05      120.57      7.66 o 
 -10   2   8     2129.41     2086.93     41.60 o 
  -9   2   8      991.08      973.47     23.90 o 
  -8   2   8     1306.51     1204.69     25.00 o 
  -7   2   8     3303.10     3350.13     53.29 o 
  -6   2   8      675.21      674.02      9.82 o 
  -5   2   8     4419.13     4505.59     58.04 o 
  -4   2   8     2353.29     2503.96     32.69 o 
  -3   2   8     3816.58     3735.47     45.60 o 
  -2   2   8      647.45      822.54     10.89 o 
  -1   2   8       70.58       51.88      2.23 o 
   0   2   8      867.42      867.81     12.16 o 
   1   2   8      564.28      615.97      9.74 o 
   2   2   8     1509.51     1458.75     20.83 o 
   3   2   8        0.77        9.45      2.77 o 
   4   2   8     1207.59     1263.49     21.50 o 
   5   2   8      154.21      167.47      7.73 o 
   6   2   8     1659.18     1536.84     28.58 o 
   7   2   8       84.46       75.71      6.42 o 
   8   2   8        9.86       18.06      9.16 o 
   9   2   8       60.70       56.80      7.44 o 
  10   2   8       11.90        6.51      7.64 o 
  11   2   8       53.09       38.36      9.63 o 
  12   2   8       24.06       18.69     11.86 o 
 -15   3   8        4.02       -0.35     16.90 o 
 -14   3   8        6.19       -9.09      9.09 o 
 -13   3   8        2.38        1.10      8.54 o 
 -12   3   8        5.14       11.23      7.67 o 
 -11   3   8        5.37        5.84      6.34 o 
 -10   3   8      304.77      295.06     12.34 o 
  -9   3   8      105.53      103.47      6.42 o 
  -8   3   8        2.83        6.27      4.58 o 
  -7   3   8     2524.56     2523.17     44.40 o 
  -6   3   8       87.65      106.07      4.75 o 
  -5   3   8     3235.62     3471.28     42.49 o 
  -4   3   8     1049.40      995.42     13.75 o 
  -3   3   8       32.70       30.71      2.07 o 
  -2   3   8     5942.70     5922.78     75.59 o 
  -1   3   8      520.14      509.16      7.73 o 
   0   3   8     4916.22     4798.36     61.42 o 
   1   3   8     5355.23     5403.21     73.50 o 
   2   3   8     1910.88     1988.54     27.96 o 
   3   3   8     2080.49     2063.50     29.00 o 
   4   3   8      579.20      568.01     10.36 o 
   5   3   8      250.62      233.02      6.81 o 
   6   3   8      823.07      775.75     16.29 o 
   7   3   8      716.06      679.10     15.09 o 
   8   3   8      260.11      257.21      9.92 o 
   9   3   8      347.77      371.79     12.44 o 
  10   3   8      238.95      245.04     10.58 o 
  11   3   8      194.60      198.71     11.87 o 
  12   3   8      136.53      134.64     23.42 o 
 -15   4   8      115.68      131.59     17.79 o 
 -14   4   8      182.06      214.20     12.81 o 
 -13   4   8      332.91      322.40     15.09 o 
 -12   4   8      586.20      568.24     17.02 o 
 -11   4   8      535.73      497.29     15.34 o 
 -10   4   8      523.77      531.03     19.88 o 
  -9   4   8     1486.50     1440.02     29.65 o 
  -8   4   8     1039.79      967.49     26.02 o 
  -7   4   8      563.61      585.72     14.04 o 
  -6   4   8     1428.95     1401.02     20.07 o 
  -5   4   8      721.59      717.58     10.39 o 
  -4   4   8     1555.63     1586.49     27.12 o 
  -3   4   8      946.07      845.69     13.52 o 
  -2   4   8       69.41       86.14      2.78 o 
  -1   4   8      750.47      731.19     10.51 o 
   0   4   8        3.44       10.56      2.36 o 
   1   4   8       52.71       50.35      3.12 o 
   2   4   8      123.74      107.73      3.85 o 
   3   4   8        2.44        0.90      2.83 o 
   4   4   8      116.63      126.64      4.56 o 
   5   4   8      132.70      156.67      5.63 o 
   6   4   8       86.79       95.77      6.49 o 
   7   4   8       35.02       34.14      5.81 o 
   8   4   8        6.96        3.14      8.30 o 
   9   4   8      144.43      143.95      8.51 o 
  10   4   8      146.74      140.45     10.01 o 
  11   4   8       49.23       40.87      9.81 o 
  12   4   8        4.32       10.66     12.15 o 
 -15   5   8        0.35       -6.02     10.05 o 
 -14   5   8       29.24       24.28     12.45 o 
 -13   5   8        1.89       -6.17      8.53 o 
 -12   5   8        1.29        7.97      7.25 o 
 -11   5   8        0.02       -1.23      7.26 o 
 -10   5   8      135.59      138.10      8.38 o 
  -9   5   8       60.56       67.69      6.09 o 
  -8   5   8       59.81       63.67      6.25 o 
  -7   5   8       20.65       17.15      4.80 o 
  -6   5   8      454.95      434.83      8.43 o 
  -5   5   8      411.39      422.46      8.11 o 
  -4   5   8      462.78      511.27      9.95 o 
  -3   5   8      306.62      277.40      5.68 o 
  -2   5   8      436.19      442.08      7.16 o 
  -1   5   8     3891.02     3965.31     51.02 o 
   0   5   8      200.13      180.37      4.89 o 
   1   5   8     1478.43     1440.35     22.10 o 
   2   5   8      549.92      487.82      9.16 o 
   3   5   8      502.88      494.08      9.33 o 
   4   5   8     2930.85     2854.41     45.83 o 
   5   5   8       56.29       52.76      5.63 o 
   6   5   8      769.93      810.97     16.65 o 
   7   5   8      356.51      360.96     10.04 o 
   8   5   8      261.57      275.03     14.05 o 
   9   5   8      110.64      107.50     15.14 o 
  10   5   8       39.75       25.09      8.98 o 
  11   5   8      148.71      157.09     11.04 o 
 -15   6   8       54.74       55.66     10.75 o 
 -14   6   8       79.35       77.87     15.71 o 
 -13   6   8       56.69       60.30     11.56 o 
 -12   6   8      223.11      231.45     11.08 o 
 -11   6   8      432.15      445.25     29.20 o 
 -10   6   8       61.81       77.30      7.10 o 
  -9   6   8      403.74      444.81     14.34 o 
  -8   6   8       62.65       54.46      5.34 o 
  -7   6   8      691.23      708.21     16.76 o 
  -6   6   8      492.68      508.17      9.58 o 
  -5   6   8      159.36      148.10      4.66 o 
  -4   6   8     3296.50     3067.46     48.77 o 
  -3   6   8      195.50      201.12      5.49 o 
  -2   6   8      315.18      274.11      7.64 o 
  -1   6   8      362.24      323.26      8.00 o 
   0   6   8      364.12      326.39      7.87 o 
   1   6   8      240.98      232.44      5.83 o 
   2   6   8       30.18       28.40      3.42 o 
   3   6   8       17.46       24.03      4.82 o 
   4   6   8       70.02       80.28      4.64 o 
   5   6   8        0.77       -0.62      6.05 o 
   6   6   8       19.95       13.68      4.99 o 
   7   6   8        0.34        3.72      5.67 o 
   8   6   8        6.34        7.63      5.37 o 
   9   6   8        7.37        1.87      6.03 o 
  10   6   8       37.25       33.82      6.74 o 
  11   6   8      106.83       96.43     10.67 o 
 -14   7   8       13.89       22.13     15.12 o 
 -13   7   8        0.26       -2.62      8.61 o 
 -12   7   8        2.50        2.55     15.47 o 
 -11   7   8        3.88       -2.01      7.01 o 
 -10   7   8       27.81       22.08      7.08 o 
  -9   7   8       53.11       64.79      7.17 o 
  -8   7   8        0.10       -7.78      8.13 o 
  -7   7   8       49.80       41.34      7.83 o 
  -6   7   8       25.30       17.85      3.85 o 
  -5   7   8      435.74      448.67      9.05 o 
  -4   7   8      402.58      386.82      9.18 o 
  -3   7   8       25.64       23.00      4.09 o 
  -2   7   8      242.51      208.32      6.36 o 
  -1   7   8      131.14      111.31      5.06 o 
   0   7   8      760.43      693.89     13.13 o 
   1   7   8      364.74      355.86      9.22 o 
   2   7   8      121.71      115.61     11.09 o 
   3   7   8      440.97      406.98      9.99 o 
   4   7   8      477.56      450.61     13.89 o 
   5   7   8      231.30      236.14     10.00 o 
   6   7   8      566.78      540.08     14.30 o 
   7   7   8      354.30      324.72     11.00 o 
   8   7   8       97.57      112.80      7.29 o 
   9   7   8      154.77      175.35     10.51 o 
  10   7   8       11.09        0.11     10.29 o 
 -14   8   8        1.12      -10.08     10.08 o 
 -13   8   8       62.01       53.86      9.73 o 
 -12   8   8      127.73      135.38     11.24 o 
 -11   8   8       28.17       48.67     16.90 o 
 -10   8   8       40.68       38.24      8.58 o 
  -9   8   8       85.57       87.71      9.07 o 
  -8   8   8      424.31      405.23     14.36 o 
  -7   8   8        2.26       10.56     11.07 o 
  -6   8   8        5.42        5.63      5.00 o 
  -5   8   8      256.92      251.95      8.25 o 
  -4   8   8      590.49      566.77     12.92 o 
  -3   8   8      608.64      583.80     11.97 o 
  -2   8   8      307.05      316.79     10.86 o 
  -1   8   8      195.37      171.09      6.02 o 
   0   8   8       45.96       46.24      6.52 o 
   1   8   8       27.48       36.28      4.66 o 
   2   8   8      196.38      199.67      7.17 o 
   3   8   8       94.17       71.64      5.30 o 
   4   8   8       19.58       17.49      5.88 o 
   5   8   8        5.36       10.53      6.25 o 
   6   8   8       12.25        5.91      6.28 o 
   7   8   8        4.38        2.82      6.41 o 
   8   8   8       40.43       19.61      6.62 o 
   9   8   8        1.61       12.41     13.04 o 
  10   8   8       36.07       29.55     10.90 o 
 -13   9   8        0.87       -3.54     11.26 o 
 -12   9   8        0.51        7.30      9.28 o 
 -11   9   8       81.09       76.98     10.97 o 
 -10   9   8       20.31       25.51     21.05 o 
  -9   9   8        5.50      -13.34     13.34 o 
  -8   9   8       28.63       18.93      8.25 o 
  -7   9   8       25.86       12.87      7.64 o 
  -6   9   8        0.68       -1.78      7.01 o 
  -5   9   8      240.08      246.43     10.71 o 
  -4   9   8        9.54        2.01      4.80 o 
  -3   9   8       86.97       86.88      5.31 o 
  -2   9   8      261.50      215.29      6.97 o 
  -1   9   8      102.25       96.46      6.00 o 
   0   9   8        1.07       -1.11      5.00 o 
   1   9   8        1.43        5.58      5.07 o 
   2   9   8       89.33       80.21      5.60 o 
   3   9   8       50.86       42.09      5.35 o 
   4   9   8      111.11       92.16     11.10 o 
   5   9   8      172.87      126.74      7.99 o 
   6   9   8       13.45       19.12      6.89 o 
   7   9   8       20.34       26.53      7.20 o 
   8   9   8        3.14       12.07      7.30 o 
   9   9   8        1.97       -3.36     10.07 o 
 -12  10   8        7.51       -0.56     14.52 o 
 -11  10   8      195.48      178.76     12.61 o 
 -10  10   8        0.30       -5.20     12.15 o 
  -9  10   8       39.88       31.63      9.64 o 
  -8  10   8       72.40       44.45      9.64 o 
  -7  10   8       11.62       28.99     11.58 o 
  -6  10   8      165.00      126.81      9.47 o 
  -5  10   8       47.71       45.89      6.25 o 
  -4  10   8       25.00       17.49      5.56 o 
  -3  10   8        1.22       -5.60      5.60 o 
  -2  10   8       14.51       12.56      6.07 o 
  -1  10   8      104.60      104.18      6.57 o 
   0  10   8       57.59       61.74      9.63 o 
   1  10   8        8.08        0.23      5.36 o 
   2  10   8       31.18       33.35      5.65 o 
   3  10   8        9.71        4.82      6.22 o 
   4  10   8        6.14        3.87      6.92 o 
   5  10   8       14.61        8.82      9.52 o 
   6  10   8        0.30        2.43      7.09 o 
   7  10   8        2.35        1.22      7.46 o 
   8  10   8        0.36       -3.12     10.02 o 
   9  10   8        3.24       16.24     11.02 o 
 -11  11   8        5.10       -3.98     10.34 o 
 -10  11   8       80.84       69.73     11.24 o 
  -9  11   8        0.08       -0.49      9.73 o 
  -8  11   8       14.44       -1.63      9.83 o 
  -7  11   8       61.53       76.85      9.41 o 
  -6  11   8        5.07        1.15      8.05 o 
  -5  11   8        5.16        2.78      6.16 o 
  -4  11   8       27.28       38.43      6.50 o 
  -3  11   8       28.98       26.47      6.39 o 
  -2  11   8        8.96        6.33      6.52 o 
  -1  11   8       57.54       48.34      7.09 o 
   0  11   8        0.50       -0.44      5.92 o 
   1  11   8       16.64        9.93      5.95 o 
   2  11   8       11.21       10.17      6.06 o 
   3  11   8        0.99        1.48      7.58 o 
   4  11   8        6.51        9.13      7.54 o 
   5  11   8        2.79       -4.48      7.57 o 
   6  11   8        0.33        0.93      7.67 o 
   7  11   8        1.20        7.92     10.55 o 
   8  11   8        4.37        5.90     11.02 o 
 -10  12   8        0.63       -1.89     10.87 o 
  -9  12   8        0.89       -2.37     10.07 o 
  -8  12   8       16.20       25.42     20.75 o 
  -7  12   8       63.69       77.14      9.85 o 
  -6  12   8       12.86        6.92      9.32 o 
  -5  12   8        2.23        5.95      9.42 o 
  -4  12   8        9.30        5.26      7.10 o 
  -3  12   8       12.16       22.09      6.86 o 
  -2  12   8        4.00        5.14      7.14 o 
  -1  12   8        2.90        1.36      6.99 o 
   0  12   8        1.91        4.44      6.41 o 
   1  12   8       10.24       -6.62      6.62 o 
   2  12   8        3.97        0.32      6.77 o 
   3  12   8        4.21       -0.85      8.01 o 
   4  12   8       18.40       12.84      8.09 o 
   5  12   8       18.93        7.44     10.50 o 
   6  12   8        1.53        2.21     11.36 o 
   7  12   8       14.71        7.87     10.83 o 
  -9  13   8        8.46        0.10     11.81 o 
  -8  13   8        2.59        9.07     11.77 o 
  -7  13   8        1.74      -11.61     11.61 o 
  -6  13   8       34.51       50.05     10.48 o 
  -5  13   8        0.47        1.81     10.20 o 
  -4  13   8       13.02       16.46      8.70 o 
  -3  13   8        0.61        0.96      8.20 o 
  -2  13   8        1.48       -9.24      9.24 o 
  -1  13   8        6.16        3.09      8.05 o 
   0  13   8        0.48       -7.37      7.37 o 
   1  13   8        3.59        0.80      7.34 o 
   2  13   8       11.17        4.40      8.14 o 
   3  13   8        6.66       -4.98     11.84 o 
   4  13   8       43.51       31.69     12.03 o 
   5  13   8        6.07       -3.78     11.40 o 
  -7  14   8        5.26       -6.77     12.67 o 
  -6  14   8        3.48       -3.06     11.10 o 
  -5  14   8        2.48        4.28     11.77 o 
  -4  14   8        0.13        1.84      9.11 o 
  -3  14   8       45.42       39.78     10.69 o 
  -2  14   8        0.84       -1.68      8.70 o 
  -1  14   8        0.78       -4.13      8.48 o 
   0  14   8        6.92       11.66      7.97 o 
   1  14   8        4.08        0.89      9.00 o 
   2  14   8        2.57       -8.26     12.28 o 
   3  14   8        9.65       11.99     12.48 o 
  -4  15   8        0.20      -11.83     11.83 o 
  -3  15   8        3.28       14.25     10.17 o 
  -2  15   8       27.59       14.31     11.09 o 
  -1  15   8        2.03       -6.88     18.08 o 
   0  15   8        2.21       21.14     10.39 o 
 -16   1   9        0.39       -3.46     11.10 o 
 -15   1   9        4.82       -8.34     12.75 o 
 -14   1   9        7.50        4.97      9.61 o 
 -13   1   9        2.28       -8.95      8.95 o 
 -12   1   9       79.43       71.87      8.77 o 
 -11   1   9       33.40       37.11      8.75 o 
 -10   1   9        3.45       -4.89      4.89 o 
  -9   1   9       41.93       38.20      6.67 o 
  -8   1   9      338.35      333.57      9.98 o 
  -7   1   9       61.40       51.04      4.81 o 
  -6   1   9       62.90       56.30      2.56 o 
  -5   1   9      280.25      265.78      5.13 o 
  -4   1   9      102.34       97.07      2.80 o 
  -3   1   9      132.55      151.22      3.52 o 
  -2   1   9       96.37      148.57      3.41 o 
  -1   1   9      335.31      348.59      5.73 o 
   0   1   9     1056.24     1098.80     14.41 o 
   1   1   9        0.38       -2.13      2.13 o 
   2   1   9       12.53       12.88      2.63 o 
   3   1   9       37.05       37.51      4.09 o 
   4   1   9       23.29       23.62      4.24 o 
   5   1   9       35.07       55.23      7.41 o 
   6   1   9      406.88      412.94     13.79 o 
   7   1   9       27.32       28.66      6.57 o 
   8   1   9       67.07       88.48      7.16 o 
   9   1   9        2.53       -5.27      7.22 o 
  10   1   9       13.03       15.79      7.96 o 
  11   1   9        0.65       -1.61      9.85 o 
  12   1   9        7.20       23.17     12.32 o 
 -15   2   9       38.15       45.30     10.96 o 
 -14   2   9        3.12       -0.39      9.53 o 
 -13   2   9       39.13       29.22      9.11 o 
 -12   2   9      179.78      176.19     16.60 o 
 -11   2   9      265.54      260.26     11.11 o 
 -10   2   9      852.72      868.27     22.14 o 
  -9   2   9       18.05       24.37      5.29 o 
  -8   2   9       15.24        5.39      5.12 o 
  -7   2   9        3.95        5.96      4.37 o 
  -6   2   9      497.30      486.91      7.76 o 
  -5   2   9      724.42      707.99     10.37 o 
  -4   2   9       30.56       29.27      2.25 o 
  -3   2   9      172.74      187.95      4.16 o 
  -2   2   9      335.77      355.18      5.81 o 
  -1   2   9      984.71      996.65     13.15 o 
   0   2   9      277.82      270.02      5.00 o 
   1   2   9       66.02       70.10      2.97 o 
   2   2   9        9.00       18.81      5.43 o 
   3   2   9        6.87        7.30      3.32 o 
   4   2   9       33.03       42.92      4.29 o 
   5   2   9     1231.63     1149.52     20.18 o 
   6   2   9      132.82      129.13     10.78 o 
   7   2   9        8.49       17.51      6.39 o 
   8   2   9        2.78        3.52      6.36 o 
   9   2   9       18.60       -4.56      7.27 o 
  10   2   9        1.29       -8.09      8.09 o 
  11   2   9        0.54       13.49     10.20 o 
 -15   3   9        8.65        8.89     10.20 o 
 -14   3   9        1.49        1.68      9.53 o 
 -13   3   9       17.52       21.44      8.97 o 
 -12   3   9       45.53       54.44     15.81 o 
 -11   3   9       65.55       68.96      7.23 o 
 -10   3   9       15.33       11.77      5.57 o 
  -9   3   9      515.64      464.41     12.41 o 
  -8   3   9      360.23      342.67     10.19 o 
  -7   3   9        4.64        2.24      4.70 o 
  -6   3   9      198.18      195.28      4.92 o 
  -5   3   9     1135.04     1122.58     15.52 o 
  -4   3   9      138.27      151.86      4.08 o 
  -3   3   9     3204.90     3191.89     41.25 o 
  -2   3   9      204.24      229.84      4.74 o 
  -1   3   9     1944.58     1969.48     25.93 o 
   0   3   9      323.55      295.98      5.38 o 
   1   3   9      167.88      181.40      4.73 o 
   2   3   9       30.84       30.53      3.01 o 
   3   3   9       56.19       50.88      3.74 o 
   4   3   9     1322.03     1236.55     19.76 o 
   5   3   9        5.45        3.31      4.97 o 
   6   3   9      167.68      158.23      7.00 o 
   7   3   9       40.83       46.35      6.81 o 
   8   3   9       38.97       20.88      6.92 o 
   9   3   9       62.82       54.21      7.79 o 
  10   3   9       60.29       73.05     11.30 o 
  11   3   9       18.96       11.52     10.02 o 
 -15   4   9       16.59       33.12     15.12 o 
 -14   4   9       23.50       15.15      9.76 o 
 -13   4   9      228.90      228.47     12.67 o 
 -12   4   9       89.59       90.93      8.44 o 
 -11   4   9      256.18      277.67     11.38 o 
 -10   4   9      250.02      236.86      9.13 o 
  -9   4   9      221.27      224.99     18.14 o 
  -8   4   9        4.59        3.51      5.12 o 
  -7   4   9      214.65      186.53      8.75 o 
  -6   4   9      514.11      456.14      8.76 o 
  -5   4   9      165.58      173.08      4.53 o 
  -4   4   9     1484.40     1455.80     22.25 o 
  -3   4   9      532.11      521.69      9.30 o 
  -2   4   9     1251.17     1205.64     16.49 o 
  -1   4   9      976.02      901.12     12.69 o 
   0   4   9      326.38      334.48      7.07 o 
   1   4   9      261.03      294.94      7.04 o 
   2   4   9      321.21      287.05      6.41 o 
   3   4   9      105.00      100.42      5.51 o 
   4   4   9      383.88      397.64      8.61 o 
   5   4   9        6.48       -2.21      4.35 o 
   6   4   9      145.01      138.84      6.10 o 
   7   4   9        0.52       -0.87      5.74 o 
   8   4   9       10.70       11.25      6.99 o 
   9   4   9       36.63       15.59      7.58 o 
  10   4   9       28.31       19.18      9.24 o 
  11   4   9       12.61       18.57      9.87 o 
 -15   5   9       12.13       41.02     14.82 o 
 -14   5   9        0.26        4.38      9.76 o 
 -13   5   9        6.13       23.02      8.98 o 
 -12   5   9        1.18        8.71      7.59 o 
 -11   5   9        0.49       -3.24      9.02 o 
 -10   5   9        0.50       -0.26      6.45 o 
  -9   5   9       70.37       46.71      5.58 o 
  -8   5   9       13.46       14.35      5.43 o 
  -7   5   9       33.39       41.59      5.52 o 
  -6   5   9      566.67      589.80     14.86 o 
  -5   5   9      599.54      615.87     14.77 o 
  -4   5   9      425.00      434.32     10.48 o 
  -3   5   9      744.30      712.81     12.18 o 
  -2   5   9       38.83       42.02      3.10 o 
  -1   5   9      146.00      125.41      3.81 o 
   0   5   9       17.84       17.90      3.66 o 
   1   5   9      635.31      622.50     11.89 o 
   2   5   9      650.84      643.05     11.44 o 
   3   5   9      120.85      118.53      4.98 o 
   4   5   9     1234.36     1178.88     20.45 o 
   5   5   9      113.47      113.00      5.85 o 
   6   5   9      285.53      278.46      8.86 o 
   7   5   9      170.69      180.54      7.56 o 
   8   5   9      193.60      192.45      8.58 o 
   9   5   9      196.72      221.18      9.37 o 
  10   5   9       12.25        8.66      9.24 o 
  11   5   9        4.92       -1.13      9.98 o 
 -14   6   9       32.99       40.27     10.05 o 
 -13   6   9       10.08        7.66     12.45 o 
 -12   6   9      161.42      168.97     11.18 o 
 -11   6   9      147.37      146.23     13.51 o 
 -10   6   9      230.01      228.09     11.84 o 
  -9   6   9      141.26      159.45      8.66 o 
  -8   6   9       10.22        2.62      5.61 o 
  -7   6   9      426.05      429.36     11.95 o 
  -6   6   9       81.07       87.76      4.40 o 
  -5   6   9      433.26      441.49      8.95 o 
  -4   6   9     1617.40     1590.72     24.49 o 
  -3   6   9     2474.37     2365.20     40.43 o 
  -2   6   9      678.78      670.99     12.77 o 
  -1   6   9       14.97        7.49      3.99 o 
   0   6   9       49.92       44.73      4.68 o 
   1   6   9       46.80       50.73      5.62 o 
   2   6   9       44.78       52.14      3.95 o 
   3   6   9      205.19      187.22      6.16 o 
   4   6   9      204.79      216.07      7.56 o 
   5   6   9        0.12       -2.91      4.85 o 
   6   6   9       11.45       14.69      5.36 o 
   7   6   9       32.70       27.30      5.90 o 
   8   6   9        3.88        6.94      6.32 o 
   9   6   9       11.42        2.15      6.99 o 
  10   6   9        7.64        0.72     13.17 o 
 -14   7   9        5.43        6.38      9.83 o 
 -13   7   9        1.40        1.67     14.84 o 
 -12   7   9       19.50       14.71     10.45 o 
 -11   7   9        0.14        0.78      7.58 o 
 -10   7   9        0.39        5.77      7.11 o 
  -9   7   9       26.93       38.16      6.24 o 
  -8   7   9        0.59       -1.23      5.58 o 
  -7   7   9      262.02      263.21      9.64 o 
  -6   7   9       46.13       34.05      4.50 o 
  -5   7   9      722.29      754.72     15.75 o 
  -4   7   9     1309.00     1241.20     28.01 o 
  -3   7   9       13.27       16.03      4.12 o 
  -2   7   9      218.76      211.11      8.70 o 
  -1   7   9        3.80       -2.46      4.13 o 
   0   7   9      455.74      440.73     10.03 o 
   1   7   9      274.38      298.66      7.97 o 
   2   7   9        7.03        3.19      4.24 o 
   3   7   9      827.90      836.54     17.19 o 
   4   7   9      565.13      566.16     15.83 o 
   5   7   9      163.16      170.52      8.21 o 
   6   7   9      182.91      201.29      8.59 o 
   7   7   9       71.23       86.63      7.19 o 
   8   7   9       50.26       61.95      7.97 o 
   9   7   9       64.87       75.53     10.90 o 
  10   7   9       20.60       24.17     11.29 o 
 -13   8   9       89.49       97.81     14.23 o 
 -12   8   9       93.39      110.01     11.08 o 
 -11   8   9       69.88       58.22      9.64 o 
 -10   8   9      180.45      164.20     11.49 o 
  -9   8   9       63.55       51.17      8.84 o 
  -8   8   9      374.57      394.04     14.55 o 
  -7   8   9      359.67      344.90     13.38 o 
  -6   8   9       89.26       83.85     13.06 o 
  -5   8   9       11.52        3.79      3.51 o 
  -4   8   9      541.48      560.76     11.89 o 
  -3   8   9      280.72      285.81     12.73 o 
  -2   8   9       41.01       47.71      4.66 o 
  -1   8   9      331.26      333.59      8.61 o 
   0   8   9        5.83        0.97      4.41 o 
   1   8   9      344.85      333.77      8.93 o 
   2   8   9        0.83       -4.59      4.59 o 
   3   8   9       20.11       16.75      5.40 o 
   4   8   9      152.68      138.75      8.90 o 
   5   8   9       10.94        4.38      6.22 o 
   6   8   9       12.18       14.35      7.02 o 
   7   8   9        3.70        7.81      6.65 o 
   8   8   9        0.93       -8.47      8.47 o 
   9   8   9        4.56       20.30     10.49 o 
 -13   9   9       48.04       35.50     21.34 o 
 -12   9   9        0.45       -3.53      9.69 o 
 -11   9   9        1.24       -4.62     13.93 o 
 -10   9   9       31.28       23.45      9.20 o 
  -9   9   9        3.50       -3.62     18.38 o 
  -8   9   9      195.33      158.18     10.24 o 
  -7   9   9        3.37       -0.40      7.59 o 
  -6   9   9        7.29        3.13      7.86 o 
  -5   9   9      148.67      180.53      7.29 o 
  -4   9   9       77.10       81.40      5.65 o 
  -3   9   9      202.10      197.61      6.98 o 
  -2   9   9       20.91       19.01      4.99 o 
  -1   9   9       40.71       39.50      5.26 o 
   0   9   9      253.80      261.92      8.05 o 
   1   9   9      523.34      499.66     11.25 o 
   2   9   9      109.51      128.06      6.65 o 
   3   9   9      108.96      112.16      7.15 o 
   4   9   9      166.81      174.16      9.19 o 
   5   9   9       19.52       45.83     11.12 o 
   6   9   9       39.04       41.23      7.44 o 
   7   9   9       60.43       80.05      8.03 o 
   8   9   9       21.83       33.13     10.08 o 
   9   9   9       54.31       67.39     11.49 o 
 -12  10   9       96.88       87.69     24.01 o 
 -11  10   9       66.13       60.94     10.79 o 
 -10  10   9       24.15       24.39     10.22 o 
  -9  10   9      180.89      186.70     12.96 o 
  -8  10   9       86.40      108.15     18.78 o 
  -7  10   9      175.93      173.99     10.76 o 
  -6  10   9       89.18       78.21      8.76 o 
  -5  10   9        2.62        3.84      5.45 o 
  -4  10   9      172.54      196.94      7.43 o 
  -3  10   9       16.03       18.38      5.58 o 
  -2  10   9      214.31      231.21      7.74 o 
  -1  10   9       59.65       64.40      5.84 o 
   0  10   9       88.78       69.61      6.46 o 
   1  10   9       52.29       50.23      6.15 o 
   2  10   9      198.79      219.27     13.63 o 
   3  10   9      239.38      212.32     10.20 o 
   4  10   9        1.23        2.73      7.01 o 
   5  10   9        3.28        2.03      7.26 o 
   6  10   9        1.96       10.31      7.63 o 
   7  10   9        1.65       -2.95     11.87 o 
   8  10   9       10.50       22.61      9.94 o 
 -11  11   9        9.06       16.30     15.71 o 
 -10  11   9        2.43       -9.32     10.75 o 
  -9  11   9       14.41        7.69     10.70 o 
  -8  11   9        1.39        1.01     18.67 o 
  -7  11   9        0.34        5.37      9.18 o 
  -6  11   9       22.29       30.18      9.37 o 
  -5  11   9       24.09       31.56      7.66 o 
  -4  11   9       93.37      109.57      6.88 o 
  -3  11   9        2.41       -3.83      5.70 o 
  -2  11   9       59.22       75.61      7.29 o 
  -1  11   9       42.32       37.62      6.80 o 
   0  11   9       56.02       56.75      6.56 o 
   1  11   9      102.93      104.96      7.33 o 
   2  11   9      161.28      178.99     10.26 o 
   3  11   9       92.27      114.85      9.30 o 
   4  11   9       50.64       55.89      9.04 o 
   5  11   9       41.89       46.80     18.72 o 
   6  11   9       12.04        8.03     10.90 o 
   7  11   9       36.85       24.59     13.06 o 
 -10  12   9       83.29       82.18     12.83 o 
  -9  12   9       12.79       14.38     21.05 o 
  -8  12   9       32.91       34.76     11.67 o 
  -7  12   9       90.41       87.01     11.03 o 
  -6  12   9        5.85       -6.29      9.60 o 
  -5  12   9      121.05      129.23     11.43 o 
  -4  12   9       34.94       51.06      7.22 o 
  -3  12   9       19.45       12.77      6.72 o 
  -2  12   9       29.72       45.85      6.86 o 
  -1  12   9       26.90       25.00      7.05 o 
   0  12   9      101.55      115.12      7.99 o 
   1  12   9       54.41       69.03      7.52 o 
   2  12   9       12.65        5.40      7.74 o 
   3  12   9       10.93       16.97      8.27 o 
   4  12   9        6.55       15.92     13.64 o 
   5  12   9        9.66       13.00     13.64 o 
   6  12   9        0.80       10.99     11.96 o 
  -8  13   9        9.17       -0.79     15.12 o 
  -7  13   9        4.31       -1.88     10.61 o 
  -6  13   9        0.13        7.73     10.69 o 
  -5  13   9       33.71       27.85     10.69 o 
  -4  13   9        4.64        3.32      8.11 o 
  -3  13   9        0.99        4.23      7.19 o 
  -2  13   9       86.48       88.20      7.96 o 
  -1  13   9        4.53        4.07      7.24 o 
   0  13   9       38.90       37.23      8.09 o 
   1  13   9       59.36       58.84      8.08 o 
   2  13   9        0.66       14.65     11.38 o 
   3  13   9        0.67        5.21     14.23 o 
   4  13   9       29.91       32.88     12.57 o 
  -6  14   9       19.11       31.79     14.03 o 
  -5  14   9        6.85       -9.52     11.33 o 
  -4  14   9       37.14       26.21     13.94 o 
  -3  14   9        1.30        0.22      7.77 o 
  -2  14   9        0.76       -4.36      7.86 o 
  -1  14   9       10.01        0.20      9.09 o 
   0  14   9        0.38       -9.48      9.48 o 
   1  14   9       18.11        2.68     13.06 o 
   2  14   9       15.93       44.02     22.82 o 
 -15   0  10      224.22      213.42     19.56 o 
 -14   0  10       44.31       55.73     14.23 o 
 -13   0  10      493.46      564.38     30.23 o 
 -12   0  10        5.92        3.56     11.26 o 
 -11   0  10      331.11      316.60     15.52 o 
 -10   0  10      844.98      848.91     35.57 o 
  -9   0  10     1622.81     1578.98     45.83 o 
  -8   0  10     5639.79     5682.72    154.38 o 
  -7   0  10     1243.02     1194.26     35.33 o 
  -6   0  10     2873.90     2827.19     78.31 o 
  -5   0  10      548.68      541.36     11.26 o 
  -4   0  10     1613.53     1529.39     27.58 o 
  -3   0  10     1640.76     1473.67     26.69 o 
  -2   0  10     1875.02     1918.37     34.12 o 
  -1   0  10     5095.26     5304.03     91.41 o 
   0   0  10     1448.26     1542.46     28.01 o 
   1   0  10     2184.40     2224.08     39.46 o 
   2   0  10     1393.26     1387.64     28.93 o 
   3   0  10      382.81      454.34     14.52 o 
   4   0  10      155.02      124.82     16.15 o 
   5   0  10      137.20      121.07      8.26 o 
   6   0  10       27.30       38.94      8.69 o 
   7   0  10      315.10      361.42     17.21 o 
   8   0  10       80.85       73.66     13.64 o 
   9   0  10       15.97        6.58     24.90 o 
  10   0  10       11.33       -4.74     11.86 o 
  11   0  10       23.10       25.49     16.60 o 
 -15   1  10       48.09       54.66     23.42 o 
 -14   1  10      161.83      157.89     12.32 o 
 -13   1  10      164.95      160.14     15.12 o 
 -12   1  10      437.42      414.34     19.56 o 
 -11   1  10       39.70       26.65      5.90 o 
 -10   1  10       60.05       63.79      6.24 o 
  -9   1  10      175.83      137.76      6.98 o 
  -8   1  10      122.65      137.53      7.02 o 
  -7   1  10      113.50      100.03      7.27 o 
  -6   1  10       49.68       41.79      3.72 o 
  -5   1  10      163.55      173.83      3.98 o 
  -4   1  10        2.31        5.32      2.17 o 
  -3   1  10     1709.79     1718.51     21.79 o 
  -2   1  10      128.14      126.50      3.33 o 
  -1   1  10      662.49      665.45     10.09 o 
   0   1  10     1504.48     1488.63     19.17 o 
   1   1  10      209.19      208.29      6.92 o 
   2   1  10     2642.70     2552.52     38.38 o 
   3   1  10      684.85      662.38     11.95 o 
   4   1  10     1333.88     1283.33     22.34 o 
   5   1  10      517.32      513.43     11.50 o 
   6   1  10     1459.79     1368.37     29.32 o 
   7   1  10      816.51      731.29     18.31 o 
   8   1  10      175.92      193.57      9.64 o 
   9   1  10       64.67       85.61      8.75 o 
  10   1  10      456.73      455.62     15.63 o 
  11   1  10      239.95      284.35     14.30 o 
 -15   2  10      101.52      122.91     12.66 o 
 -14   2  10      106.68      120.26     11.39 o 
 -13   2  10      289.15      269.46     13.76 o 
 -12   2  10       43.25       75.07      8.61 o 
 -11   2  10      170.38      192.05     11.03 o 
 -10   2  10     2358.03     2254.37     45.16 o 
  -9   2  10     1791.41     1737.72     35.44 o 
  -8   2  10      384.88      368.56     11.10 o 
  -7   2  10     2195.66     2103.78     41.97 o 
  -6   2  10      972.07      917.34     16.13 o 
  -5   2  10     1310.99     1286.06     17.69 o 
  -4   2  10     1535.58     1548.15     20.77 o 
  -3   2  10      162.40      158.28      3.99 o 
  -2   2  10     3103.36     3033.20     37.47 o 
  -1   2  10     1626.22     1512.53     20.46 o 
   0   2  10     2223.61     2135.74     28.43 o 
   1   2  10      396.05      382.43      7.37 o 
   2   2  10      361.34      383.25      7.67 o 
   3   2  10     1183.92     1213.97     19.55 o 
   4   2  10      796.78      815.15     14.13 o 
   5   2  10      105.89      151.60      6.67 o 
   6   2  10       43.59       35.81      5.82 o 
   7   2  10      224.93      232.06      9.91 o 
   8   2  10        4.56        2.31      7.48 o 
   9   2  10       13.69       10.35      7.67 o 
  10   2  10        5.99        6.59      8.63 o 
  11   2  10       22.62       33.32     10.99 o 
 -15   3  10       54.36       64.04     11.56 o 
 -14   3  10       52.26       56.35     10.68 o 
 -13   3  10      101.91      119.28     15.41 o 
 -12   3  10       91.65       86.89      8.57 o 
 -11   3  10       61.13       52.35      7.38 o 
 -10   3  10        1.33        2.57      5.96 o 
  -9   3  10      195.67      176.13      7.72 o 
  -8   3  10      210.63      172.45      8.75 o 
  -7   3  10      145.13      153.58      9.24 o 
  -6   3  10       14.37       26.35      3.29 o 
  -5   3  10       11.49       17.88      3.04 o 
  -4   3  10        3.58        2.55      3.64 o 
  -3   3  10       85.23       87.65      4.87 o 
  -2   3  10     3320.28     3387.44     43.84 o 
  -1   3  10       31.98       32.70      2.67 o 
   0   3  10       20.19       12.39      3.07 o 
   1   3  10     1172.19     1158.54     18.53 o 
   2   3  10      508.07      482.55      8.75 o 
   3   3  10     1294.34     1290.73     20.65 o 
   4   3  10       22.11       32.21      4.79 o 
   5   3  10      551.29      556.46     13.12 o 
   6   3  10      710.41      669.10     15.17 o 
   7   3  10      125.05      120.39      8.01 o 
   8   3  10      110.80      109.13     10.71 o 
   9   3  10      213.12      199.93     10.45 o 
  10   3  10      434.98      464.04     15.83 o 
  11   3  10      162.57      191.92     13.16 o 
 -15   4  10       37.48       53.90     11.11 o 
 -14   4  10       93.01       93.89     11.07 o 
 -13   4  10      192.44      180.43     11.94 o 
 -12   4  10      141.48      181.67      9.90 o 
 -11   4  10      183.41      183.15      9.59 o 
 -10   4  10      780.65      754.74     24.19 o 
  -9   4  10      635.97      601.10     16.26 o 
  -8   4  10      597.41      553.44     14.27 o 
  -7   4  10      578.46      559.43     14.55 o 
  -6   4  10     1594.34     1597.58     24.65 o 
  -5   4  10      698.00      661.97     14.92 o 
  -4   4  10       75.50       71.92      4.08 o 
  -3   4  10      105.50       87.27      3.91 o 
  -2   4  10     1698.83     1656.16     22.22 o 
  -1   4  10     2198.89     2203.25     30.94 o 
   0   4  10      638.46      579.53      9.73 o 
   1   4  10      711.58      680.65     11.84 o 
   2   4  10      358.17      330.10      7.27 o 
   3   4  10      545.74      509.66     10.12 o 
   4   4  10      173.33      171.41      5.81 o 
   5   4  10       71.99       78.84      6.41 o 
   6   4  10      221.31      213.94     10.74 o 
   7   4  10      146.56      164.82      8.71 o 
   8   4  10       69.15       82.99      6.99 o 
   9   4  10       10.41        9.98      7.88 o 
  10   4  10       35.18       31.59      9.68 o 
 -15   5  10       24.38       41.82     16.90 o 
 -14   5  10       23.35       28.02     10.31 o 
 -13   5  10       48.41       45.68      9.76 o 
 -12   5  10       75.54       68.71      8.58 o 
 -11   5  10      201.10      208.94     14.89 o 
 -10   5  10        3.59        5.47      6.08 o 
  -9   5  10      143.93      133.63      8.64 o 
  -8   5  10        0.14       -7.19      7.29 o 
  -7   5  10       65.78       56.40      5.87 o 
  -6   5  10       10.36       -0.51      3.60 o 
  -5   5  10      150.57      165.59      5.21 o 
  -4   5  10      113.45      118.28      4.54 o 
  -3   5  10     1248.05     1203.65     19.08 o 
  -2   5  10      776.12      787.54     14.47 o 
  -1   5  10      291.38      257.19      7.04 o 
   0   5  10       56.42       57.36      4.12 o 
   1   5  10       13.62       12.98      3.51 o 
   2   5  10      518.63      494.86      9.79 o 
   3   5  10      334.69      319.50      8.32 o 
   4   5  10       73.20       70.29      5.01 o 
   5   5  10      539.95      524.80     18.33 o 
   6   5  10      203.94      202.39      7.91 o 
   7   5  10      319.83      320.38     10.09 o 
   8   5  10      172.15      170.36      8.61 o 
   9   5  10       37.39       31.65      8.56 o 
  10   5  10       79.04       93.34     10.99 o 
 -14   6  10       23.94       16.36      9.87 o 
 -13   6  10       84.50       93.19      9.29 o 
 -12   6  10       62.19       73.22      8.87 o 
 -11   6  10      143.94      155.98     13.29 o 
 -10   6  10       60.05       53.85      8.01 o 
  -9   6  10      198.79      210.52      9.34 o 
  -8   6  10      169.38      182.61     14.63 o 
  -7   6  10      244.31      253.55     11.16 o 
  -6   6  10      465.81      460.25     11.18 o 
  -5   6  10      486.75      483.30      9.70 o 
  -4   6  10     2225.10     2146.82     35.34 o 
  -3   6  10     1003.05     1011.96     18.11 o 
  -2   6  10      517.06      512.17     10.71 o 
  -1   6  10     1088.96     1089.94     19.21 o 
   0   6  10       43.82       50.64      4.41 o 
   1   6  10      165.81      153.82      5.69 o 
   2   6  10        2.51        0.61      4.48 o 
   3   6  10      197.61      172.92      6.91 o 
   4   6  10      246.67      237.37      9.30 o 
   5   6  10        0.68       -0.62      5.34 o 
   6   6  10       37.10       37.01      9.39 o 
   7   6  10        0.26       -6.03      6.03 o 
   8   6  10        0.11        0.14      6.59 o 
   9   6  10        5.48       -2.67     10.90 o 
  10   6  10        0.22        0.71     21.05 o 
 -14   7  10       21.48       14.59     10.05 o 
 -13   7  10        0.76       -8.82      8.82 o 
 -12   7  10      141.97      148.08     10.12 o 
 -11   7  10        7.79       23.87     15.27 o 
 -10   7  10      132.21      117.62     12.49 o 
  -9   7  10      206.39      159.29      9.92 o 
  -8   7  10       12.24       10.28      7.38 o 
  -7   7  10       47.37       55.69      9.21 o 
  -6   7  10      146.45      139.98      8.93 o 
  -5   7  10        3.44        3.58      4.22 o 
  -4   7  10      123.09      139.97      7.35 o 
  -3   7  10       10.04       14.93      4.55 o 
  -2   7  10       80.60       85.55      5.39 o 
  -1   7  10        6.62        5.03      4.32 o 
   0   7  10        4.98        4.98      4.39 o 
   1   7  10      234.42      219.88      8.54 o 
   2   7  10      129.22      110.75      5.83 o 
   3   7  10      426.88      391.72     10.81 o 
   4   7  10       71.50       65.70      6.88 o 
   5   7  10      112.91      107.11      7.34 o 
   6   7  10      149.74      135.14      9.76 o 
   7   7  10       67.50       68.77      7.49 o 
   8   7  10       77.76       69.86      8.73 o 
   9   7  10       46.32       29.55     12.45 o 
 -13   8  10        2.35       15.02     10.60 o 
 -12   8  10      137.42      145.21     20.75 o 
 -11   8  10        7.91        3.60      9.64 o 
 -10   8  10       44.32       40.01     10.02 o 
  -9   8  10       51.38       41.67      8.57 o 
  -8   8  10        1.97        5.64      7.66 o 
  -7   8  10      146.80      145.49     10.56 o 
  -6   8  10        3.91       18.71      9.02 o 
  -5   8  10     1828.81     1738.27     34.50 o 
  -4   8  10      120.54      140.19      6.23 o 
  -3   8  10       13.72        9.68      4.78 o 
  -2   8  10      589.14      575.01     12.32 o 
  -1   8  10      541.94      551.16     11.94 o 
   0   8  10      122.46      115.74      5.79 o 
   1   8  10       93.68       72.62      5.50 o 
   2   8  10       13.33       14.34      5.04 o 
   3   8  10       45.06       40.56      6.37 o 
   4   8  10        0.49       -4.10      6.25 o 
   5   8  10        9.83       20.14      7.61 o 
   6   8  10       57.36       53.32     10.44 o 
   7   8  10        0.06       -7.18      7.18 o 
   8   8  10        0.65       -2.74     12.15 o 
   9   8  10        1.42       -1.95     11.82 o 
 -13   9  10        9.69        6.43     27.57 o 
 -12   9  10       15.81       18.44     10.70 o 
 -11   9  10       24.03       10.70     19.86 o 
 -10   9  10        7.82        7.11     10.07 o 
  -9   9  10        0.88       -6.28      9.16 o 
  -8   9  10       96.37      101.97      9.79 o 
  -7   9  10        2.68       15.59      8.62 o 
  -6   9  10       23.30        9.36      8.02 o 
  -5   9  10       23.54       17.59      5.40 o 
  -4   9  10      165.08      158.49      6.89 o 
  -3   9  10        0.00       -0.42      5.12 o 
  -2   9  10       92.07       94.80      6.02 o 
  -1   9  10       15.25       17.87      5.03 o 
   0   9  10        3.47       -2.24      5.34 o 
   1   9  10        0.26        8.55      5.45 o 
   2   9  10       32.22       21.01      8.98 o 
   3   9  10        4.06       -2.76      6.31 o 
   4   9  10       26.21       27.08      7.22 o 
   5   9  10      114.81       84.78      7.86 o 
   6   9  10       37.75       40.73      9.10 o 
   7   9  10        1.39       -9.42      9.42 o 
   8   9  10       10.13        4.63     15.21 o 
 -12  10  10        2.42        4.97     10.83 o 
 -11  10  10        0.16       -2.21     10.66 o 
 -10  10  10       28.10       15.15     10.17 o 
  -9  10  10        0.14       -8.91     18.97 o 
  -8  10  10       67.81       59.40      9.66 o 
  -7  10  10       12.14       25.60      9.07 o 
  -6  10  10        6.42        8.21      8.51 o 
  -5  10  10      108.36       79.39      7.03 o 
  -4  10  10        0.48        1.73      5.55 o 
  -3  10  10       64.33       52.05      5.90 o 
  -2  10  10        2.69       -4.39      5.59 o 
  -1  10  10        2.14       -5.56      5.66 o 
   0  10  10        3.74       14.64      5.74 o 
   1  10  10        7.17        2.42      5.62 o 
   2  10  10       94.38       86.75      6.99 o 
   3  10  10       66.74       52.26      7.63 o 
   4  10  10        3.39       10.58      7.04 o 
   5  10  10        0.10       12.50      7.55 o 
   6  10  10       63.84       57.96     10.58 o 
   7  10  10        3.85        4.13     10.35 o 
 -11  11  10        8.43       -3.00     11.72 o 
 -10  11  10        0.27        9.94     11.72 o 
  -9  11  10       18.70        1.68     11.19 o 
  -8  11  10        0.09       -6.91      9.90 o 
  -7  11  10      111.00      113.88     10.61 o 
  -6  11  10        0.98        2.36      9.25 o 
  -5  11  10       36.31       28.10      9.70 o 
  -4  11  10       43.56       68.60      6.97 o 
  -3  11  10        0.60       -5.96      5.96 o 
  -2  11  10       78.75       73.56      6.67 o 
  -1  11  10       12.77       17.30      6.21 o 
   0  11  10        0.17        1.30      6.42 o 
   1  11  10       39.35       31.58      7.38 o 
   2  11  10       85.85       70.46      8.02 o 
   3  11  10        0.15       -5.77      7.48 o 
   4  11  10       11.89        5.14      7.84 o 
   5  11  10        2.31       -0.10     12.32 o 
   6  11  10        0.11      -10.29     10.29 o 
 -10  12  10        3.55       -3.56     13.04 o 
  -9  12  10       30.97       38.88     12.67 o 
  -8  12  10        0.08        5.15     11.72 o 
  -7  12  10        0.90       10.01      9.97 o 
  -6  12  10       23.87       12.45     10.39 o 
  -5  12  10        0.66       -4.35     10.01 o 
  -4  12  10       55.97       51.75      7.25 o 
  -3  12  10        6.06       11.57      6.78 o 
  -2  12  10        3.98       -6.55      6.55 o 
  -1  12  10        6.48        7.70      6.74 o 
   0  12  10        1.45       -6.32      6.83 o 
   1  12  10       14.90        8.77      7.64 o 
   2  12  10        0.93       -5.26      8.16 o 
   3  12  10        1.47      -10.07     10.07 o 
   4  12  10        8.96        9.36     10.09 o 
   5  12  10        7.46        6.78     11.01 o 
  -8  13  10       20.29       29.11     16.60 o 
  -7  13  10        1.18       -0.70     10.96 o 
  -6  13  10        5.19       14.79     10.90 o 
  -5  13  10        0.54      -10.81     10.81 o 
  -4  13  10        5.71        6.89      8.34 o 
  -3  13  10       17.99       21.61      7.32 o 
  -2  13  10        2.12       -0.12      7.08 o 
  -1  13  10        0.32        6.10      7.25 o 
   0  13  10        3.91        5.86      7.51 o 
   1  13  10        1.69        0.69      9.44 o 
   2  13  10       13.89       20.46     11.21 o 
   3  13  10        0.06      -11.40     11.40 o 
  -6  14  10        0.21        7.11     25.49 o 
  -5  14  10        6.78       -2.42     11.63 o 
  -4  14  10        0.01       10.71     12.00 o 
  -3  14  10        0.13       -8.19      8.19 o 
  -2  14  10        0.06        6.71      8.05 o 
  -1  14  10        0.24       -8.92      8.92 o 
   0  14  10       15.18       26.82      9.17 o 
   1  14  10        1.76        4.14     10.65 o 
 -15   1  11        3.61       -7.40     15.12 o 
 -14   1  11        1.57        7.19     10.26 o 
 -13   1  11       49.23       38.31      9.61 o 
 -12   1  11        0.05        0.45      7.51 o 
 -11   1  11       40.13       38.38      6.79 o 
 -10   1  11       68.34       70.12      6.87 o 
  -9   1  11       73.83       76.93      6.58 o 
  -8   1  11        0.76       -5.44      5.44 o 
  -7   1  11      141.88      133.19      7.02 o 
  -6   1  11      206.20      227.56      7.44 o 
  -5   1  11      617.47      600.95     11.57 o 
  -4   1  11      367.73      388.45      6.44 o 
  -3   1  11       34.25       32.81      2.73 o 
  -2   1  11        7.46       12.74      2.87 o 
  -1   1  11       28.61       27.61      2.75 o 
   0   1  11      347.17      296.46      6.06 o 
   1   1  11        8.65        7.77      3.64 o 
   2   1  11        4.55       -1.22      3.50 o 
   3   1  11      654.76      661.11     12.30 o 
   4   1  11       20.97       19.81      4.51 o 
   5   1  11       11.44        0.18      6.74 o 
   6   1  11       86.80       63.77      7.11 o 
   7   1  11       14.06        3.33      7.16 o 
   8   1  11       86.53       78.74      8.49 o 
   9   1  11        4.46        1.06      8.52 o 
  10   1  11        0.96        0.31      9.22 o 
 -15   2  11        4.93        7.84     14.82 o 
 -14   2  11        2.01       14.73     12.45 o 
 -13   2  11        7.93        1.65      9.49 o 
 -12   2  11      129.92      133.12      9.11 o 
 -11   2  11        3.37       -6.39      6.39 o 
 -10   2  11        1.75       -1.84      7.10 o 
  -9   2  11       38.45       43.84      6.14 o 
  -8   2  11       98.34       92.90      6.58 o 
  -7   2  11      764.53      743.10     17.45 o 
  -6   2  11       39.20       29.36      4.64 o 
  -5   2  11       14.86       15.58      3.26 o 
  -4   2  11      255.50      243.63      6.52 o 
  -3   2  11        4.53        2.93      2.45 o 
  -2   2  11      450.50      422.83      7.44 o 
  -1   2  11      193.92      195.09      4.59 o 
   0   2  11      183.18      192.71      4.90 o 
   1   2  11       47.33       46.29      3.40 o 
   2   2  11       19.48       18.68      4.05 o 
   3   2  11      728.76      706.16     18.75 o 
   4   2  11      136.00      155.47     10.05 o 
   5   2  11      273.48      273.23      8.51 o 
   6   2  11       28.85       27.30      6.99 o 
   7   2  11       24.05       31.48      7.44 o 
   8   2  11       73.28       74.41      8.33 o 
   9   2  11       11.45       18.37     12.41 o 
  10   2  11        5.88       -9.05      9.05 o 
 -15   3  11        5.17        4.02     11.11 o 
 -14   3  11        2.35        6.42     14.82 o 
 -13   3  11        4.20       10.59      9.40 o 
 -12   3  11       40.27       41.93      8.31 o 
 -11   3  11        0.12       10.32      7.39 o 
 -10   3  11        0.13       -4.53      6.18 o 
  -9   3  11        0.22       -3.41      5.92 o 
  -8   3  11      215.85      224.87      8.99 o 
  -7   3  11        7.79        2.45      5.90 o 
  -6   3  11      517.31      494.01     13.81 o 
  -5   3  11       76.09       75.97      4.02 o 
  -4   3  11      260.37      246.47      6.38 o 
  -3   3  11      125.34      116.74      4.39 o 
  -2   3  11       30.40       32.97      2.92 o 
  -1   3  11       18.30       21.14      2.92 o 
   0   3  11      317.20      325.46      7.10 o 
   1   3  11        0.89        4.41      3.12 o 
   2   3  11       66.87       43.05      4.39 o 
   3   3  11      189.13      202.84      6.34 o 
   4   3  11        0.83        4.10      4.46 o 
   5   3  11       77.38       91.26      5.87 o 
   6   3  11      159.82      166.38     10.56 o 
   7   3  11      319.74      298.91      9.97 o 
   8   3  11        1.25        4.91      8.11 o 
   9   3  11        6.79        3.51     10.61 o 
  10   3  11        5.65        5.16     11.30 o 
 -15   4  11       21.69       25.77     11.51 o 
 -14   4  11       55.43       61.91     11.07 o 
 -13   4  11      216.03      201.72     12.67 o 
 -12   4  11       30.20       20.69     12.73 o 
 -11   4  11        2.37        5.32      7.19 o 
 -10   4  11       96.47      111.89      7.81 o 
  -9   4  11        1.51       -3.29      5.91 o 
  -8   4  11      230.04      221.11      8.76 o 
  -7   4  11      116.72      103.63      6.81 o 
  -6   4  11      850.81      822.83     18.44 o 
  -5   4  11      307.70      302.89      7.29 o 
  -4   4  11      498.44      503.62      9.67 o 
  -3   4  11      506.13      536.15     10.17 o 
  -2   4  11       20.31       11.13      3.93 o 
  -1   4  11      345.49      346.23      7.70 o 
   0   4  11      173.47      170.65      4.88 o 
   1   4  11      310.46      310.48      8.24 o 
   2   4  11        3.35        2.12      4.00 o 
   3   4  11        4.80        3.68      4.47 o 
   4   4  11       57.73       62.94      5.10 o 
   5   4  11      103.64      113.01      6.26 o 
   6   4  11       15.46        9.48      5.49 o 
   7   4  11       51.57       36.80      6.56 o 
   8   4  11       46.96       40.89      6.85 o 
   9   4  11        0.58       -8.11      8.25 o 
  10   4  11        0.18        1.88     10.35 o 
 -14   5  11       19.75       22.79     14.82 o 
 -13   5  11        7.49       -8.74      8.74 o 
 -12   5  11       68.83       56.84      8.83 o 
 -11   5  11       22.56       -0.17      7.83 o 
 -10   5  11        1.68       -6.74      6.74 o 
  -9   5  11       20.64       16.88      6.42 o 
  -8   5  11        0.50       -6.17      6.17 o 
  -7   5  11       81.24       74.82      7.70 o 
  -6   5  11       78.58       86.17      5.77 o 
  -5   5  11      108.77      107.93      5.08 o 
  -4   5  11      130.35      118.94      6.56 o 
  -3   5  11        6.13       12.61      4.05 o 
  -2   5  11       68.11       65.64      4.69 o 
  -1   5  11      125.98      107.18      5.27 o 
   0   5  11       26.33       24.97      4.21 o 
   1   5  11       38.73       43.37      4.73 o 
   2   5  11       86.90       98.11      5.38 o 
   3   5  11      192.26      210.23      8.72 o 
   4   5  11       90.87       95.12      6.15 o 
   5   5  11      147.87      169.49      7.34 o 
   6   5  11       37.00       45.84      6.57 o 
   7   5  11       78.00       86.67      7.65 o 
   8   5  11       59.56       65.99      7.88 o 
   9   5  11        8.51        4.18      9.43 o 
  10   5  11       18.73       12.54     10.73 o 
 -14   6  11       89.24       79.44     11.49 o 
 -13   6  11       46.52       42.07      9.60 o 
 -12   6  11       69.10       58.74     20.27 o 
 -11   6  11      135.88      109.76      9.62 o 
 -10   6  11       21.31       23.52      7.15 o 
  -9   6  11      167.61      181.75      9.24 o 
  -8   6  11       33.71       36.86      8.07 o 
  -7   6  11      481.54      474.78     13.89 o 
  -6   6  11      206.56      192.23      9.85 o 
  -5   6  11      101.24      109.24      6.16 o 
  -4   6  11      419.46      462.24     10.43 o 
  -3   6  11      618.33      648.54     15.55 o 
  -2   6  11      888.74      954.77     17.40 o 
  -1   6  11       15.30       22.21      4.44 o 
   0   6  11      311.70      325.06      8.64 o 
   1   6  11      112.79      121.32      5.75 o 
   2   6  11        1.66       -3.21      5.28 o 
   3   6  11      138.70      150.89      7.32 o 
   4   6  11        1.10       -0.33      6.15 o 
   5   6  11      274.88      283.01     10.85 o 
   6   6  11       21.86        2.29      6.78 o 
   7   6  11        7.44       15.33      8.04 o 
   8   6  11       19.77       20.11      8.22 o 
   9   6  11        8.28       17.88     11.89 o 
 -14   7  11        0.33        5.93     12.45 o 
 -13   7  11       14.93       -4.54     10.49 o 
 -12   7  11       37.08       44.48     10.90 o 
 -11   7  11        8.94        8.30      9.54 o 
 -10   7  11      121.54      132.13     11.36 o 
  -9   7  11       44.40       34.66      8.76 o 
  -8   7  11        6.11        1.86      7.64 o 
  -7   7  11        1.14       -6.98      7.52 o 
  -6   7  11        1.50       -2.94      7.64 o 
  -5   7  11       49.78       48.00      6.70 o 
  -4   7  11      177.00      176.30      6.52 o 
  -3   7  11       68.39       66.22      5.36 o 
  -2   7  11      196.94      196.94      6.79 o 
  -1   7  11      661.79      698.03     13.90 o 
   0   7  11        9.43       11.83      4.85 o 
   1   7  11        9.15       10.01      4.87 o 
   2   7  11        5.26        4.38      5.61 o 
   3   7  11      193.09      168.68      7.50 o 
   4   7  11      152.06      165.91      8.65 o 
   5   7  11        2.47       -0.25      7.87 o 
   6   7  11       81.80       82.20      7.79 o 
   7   7  11       67.33       77.02     10.01 o 
   8   7  11       33.81       31.48     11.74 o 
   9   7  11        3.89        3.34     12.28 o 
 -13   8  11       53.28       36.85     11.55 o 
 -12   8  11      107.99      103.26     20.75 o 
 -11   8  11        6.98        3.36     22.53 o 
 -10   8  11       94.07      119.14     11.89 o 
  -9   8  11       47.70       57.58      9.42 o 
  -8   8  11      217.09      226.57     11.84 o 
  -7   8  11      401.83      359.75     14.20 o 
  -6   8  11       34.16       42.97      8.62 o 
  -5   8  11      188.35      213.10      7.38 o 
  -4   8  11      195.14      205.29      8.75 o 
  -3   8  11       48.18       57.64      5.55 o 
  -2   8  11       91.19       58.55      5.68 o 
  -1   8  11      104.62      134.38      6.46 o 
   0   8  11      894.92      891.52     17.01 o 
   1   8  11      387.61      430.42     13.61 o 
   2   8  11      109.14      124.45      7.35 o 
   3   8  11        1.60       -0.43      7.19 o 
   4   8  11       94.49      103.68      7.85 o 
   5   8  11       88.67       94.01      8.40 o 
   6   8  11        2.79        0.28      8.90 o 
   7   8  11       20.68       15.91     11.72 o 
   8   8  11       44.31       57.91     13.34 o 
 -12   9  11        1.63        1.74     11.08 o 
 -11   9  11       54.36       48.33     22.23 o 
 -10   9  11       46.31       44.12     11.08 o 
  -9   9  11        0.57       -5.52      8.96 o 
  -8   9  11       17.07       10.44      9.87 o 
  -7   9  11        1.63        3.01      8.49 o 
  -6   9  11       31.98        5.93     15.23 o 
  -5   9  11       82.49       78.61      7.68 o 
  -4   9  11       17.96       15.07      5.59 o 
  -3   9  11        4.19       -3.73      5.42 o 
  -2   9  11        1.35        2.32      6.15 o 
  -1   9  11       55.16       53.83      6.10 o 
   0   9  11      182.04      186.10      7.42 o 
   1   9  11       66.69       68.78      6.09 o 
   2   9  11        3.28        4.84      6.39 o 
   3   9  11        4.18        9.82      6.93 o 
   4   9  11      121.57      114.88      8.46 o 
   5   9  11       20.76       20.68      8.56 o 
   6   9  11        5.98        5.32     11.32 o 
   7   9  11       18.51        5.71     10.43 o 
 -11  10  11       71.71       67.19     12.25 o 
 -10  10  11       25.44       28.78     11.61 o 
  -9  10  11      136.96      148.92     12.96 o 
  -8  10  11      192.51      192.95     12.37 o 
  -7  10  11        3.43       -9.00      9.00 o 
  -6  10  11       78.95       94.79     23.32 o 
  -5  10  11       71.93       84.50     10.13 o 
  -4  10  11      117.62      121.18      7.13 o 
  -3  10  11       54.07       56.35      8.00 o 
  -2  10  11       21.29       26.30      6.38 o 
  -1  10  11      133.41      155.58      7.24 o 
   0  10  11       79.34      102.64      6.76 o 
   1  10  11       20.95       22.03      6.20 o 
   2  10  11      131.58      138.11      9.90 o 
   3  10  11       23.89       25.35      8.02 o 
   4  10  11       33.19       45.71      8.14 o 
   5  10  11       20.93       21.47      9.98 o 
   6  10  11       47.27       61.92     21.02 o 
 -10  11  11        2.77       -4.96     13.64 o 
  -9  11  11        7.00        0.00     11.67 o 
  -8  11  11        1.78      -10.37     10.83 o 
  -7  11  11       10.83        1.34     10.45 o 
  -6  11  11       16.59       12.98     12.45 o 
  -5  11  11        3.18       -7.21      9.81 o 
  -4  11  11        0.80       -6.30      6.30 o 
  -3  11  11        5.35       13.22      6.49 o 
  -2  11  11        3.60        3.23      6.61 o 
  -1  11  11       94.59       99.40      7.49 o 
   0  11  11        6.46        7.76      6.36 o 
   1  11  11        2.43       -1.20      7.27 o 
   2  11  11        6.96        4.27      8.09 o 
   3  11  11       21.69       15.28     10.31 o 
   4  11  11       23.25       38.30     10.66 o 
   5  11  11       25.11       30.28     10.82 o 
  -9  12  11       32.03       30.64     13.20 o 
  -8  12  11       13.41        9.78     13.02 o 
  -7  12  11      124.89      170.07     16.61 o 
  -6  12  11       34.87       35.72     10.92 o 
  -5  12  11       67.94       63.27     11.40 o 
  -4  12  11       23.11       31.17      8.20 o 
  -3  12  11        5.47        6.84      6.82 o 
  -2  12  11       57.99       72.63      7.67 o 
  -1  12  11       29.45       52.67      7.37 o 
   0  12  11       75.40       80.59      7.47 o 
   1  12  11       45.43       53.76      8.39 o 
   2  12  11       31.40       46.87     10.27 o 
   3  12  11        1.29        5.55     10.61 o 
   4  12  11        6.82        5.25     10.94 o 
  -7  13  11        0.38       16.51     12.36 o 
  -6  13  11       10.66        7.77     11.65 o 
  -5  13  11        0.04        6.40     11.29 o 
  -4  13  11        0.32       -4.55     11.53 o 
  -3  13  11        0.17        1.74      7.64 o 
  -2  13  11       23.01       12.37      7.83 o 
  -1  13  11        0.87        6.32      7.70 o 
   0  13  11        0.15       -2.04      8.55 o 
   1  13  11       17.07       18.32     10.38 o 
   2  13  11        7.26      -10.21     11.08 o 
  -4  14  11        6.05       14.37     12.72 o 
  -3  14  11       22.85       15.96      9.91 o 
  -2  14  11        8.56        7.71      9.13 o 
  -1  14  11       13.16        3.48      9.55 o 
 -15   0  12       48.25       62.84     17.19 o 
 -14   0  12       34.10       41.50     15.41 o 
 -13   0  12        6.60       12.45     13.64 o 
 -12   0  12      249.73      267.18     24.31 o 
 -11   0  12      293.56      271.55     21.93 o 
 -10   0  12      354.76      370.99     33.50 o 
  -9   0  12       33.20       31.58      9.21 o 
  -8   0  12      286.80      289.08     14.60 o 
  -7   0  12     1889.82     1844.58     74.40 o 
  -6   0  12     1603.03     1608.02     76.48 o 
  -5   0  12     2906.19     2906.97     66.56 o 
  -4   0  12      585.24      551.48     12.07 o 
  -3   0  12     2509.49     2488.01     44.22 o 
  -2   0  12      407.68      390.38      9.70 o 
  -1   0  12     1992.39     1914.09     34.58 o 
   0   0  12     1769.57     1788.85     36.86 o 
   1   0  12     1227.42     1223.26     26.54 o 
   2   0  12     1625.71     1616.28     33.88 o 
   3   0  12      250.46      236.22      9.01 o 
   4   0  12       27.46       45.40      9.02 o 
   5   0  12        5.04        9.43     11.33 o 
   6   0  12       25.44       21.93     15.12 o 
   7   0  12       38.29       43.85     11.73 o 
   8   0  12      108.37      116.16     17.19 o 
   9   0  12       76.51      119.75     14.47 o 
  10   0  12      154.75      196.52     34.98 o 
 -15   1  12       72.79       91.67     12.32 o 
 -14   1  12      284.82      276.92     26.97 o 
 -13   1  12      250.73      267.32     14.46 o 
 -12   1  12      132.71      126.98     10.51 o 
 -11   1  12      315.28      327.31     11.59 o 
 -10   1  12      458.58      439.77     30.21 o 
  -9   1  12      688.75      676.16     28.41 o 
  -8   1  12        4.11       -5.73      5.73 o 
  -7   1  12      124.20      140.30      7.11 o 
  -6   1  12      230.45      207.26     13.42 o 
  -5   1  12      192.87      172.23      7.91 o 
  -4   1  12       61.31       47.19      3.51 o 
  -3   1  12       52.77       50.01      3.35 o 
  -2   1  12        3.97        6.19      2.80 o 
  -1   1  12      122.78      132.27      4.02 o 
   0   1  12      251.62      262.07      6.12 o 
   1   1  12      215.36      194.17      5.66 o 
   2   1  12        8.64        8.01      4.34 o 
   3   1  12       51.99       44.36      4.84 o 
   4   1  12      112.05      101.25      5.69 o 
   5   1  12      146.57      148.85      6.81 o 
   6   1  12        5.57        2.62      6.88 o 
   7   1  12      396.36      368.60     13.29 o 
   8   1  12       58.63       63.18      9.18 o 
   9   1  12      211.09      186.27     11.08 o 
  10   1  12      199.97      184.78     17.03 o 
 -15   2  12        6.60       -1.15     25.49 o 
 -14   2  12       75.28       68.75     11.10 o 
 -13   2  12        5.49       -1.75      9.69 o 
 -12   2  12       48.19       40.10      8.57 o 
 -11   2  12      205.13      202.02     11.38 o 
 -10   2  12      352.24      327.17     11.25 o 
  -9   2  12      573.43      580.57     15.13 o 
  -8   2  12        7.05       -5.22      5.87 o 
  -7   2  12     1817.03     1730.16     35.59 o 
  -6   2  12     1226.00     1207.89     30.62 o 
  -5   2  12       61.21       64.86      5.17 o 
  -4   2  12     1586.05     1612.22     25.02 o 
  -3   2  12     1291.63     1258.06     18.79 o 
  -2   2  12     1274.21     1235.00     17.30 o 
  -1   2  12     1199.97     1233.23     17.42 o 
   0   2  12      674.60      703.21     11.17 o 
   1   2  12     1007.99     1012.63     16.00 o 
   2   2  12      891.98      869.99     14.29 o 
   3   2  12      312.34      315.74      8.06 o 
   4   2  12      455.03      422.74      9.97 o 
   5   2  12      381.32      393.83     10.56 o 
   6   2  12      113.33      135.60      9.65 o 
   7   2  12      135.38      142.58      9.62 o 
   8   2  12       41.36       58.38      9.14 o 
   9   2  12        1.48       14.59     11.47 o 
  10   2  12      118.35      141.70     11.41 o 
 -15   3  12       24.38       28.21     11.54 o 
 -14   3  12       94.27       91.03     22.82 o 
 -13   3  12       94.73       79.01     10.68 o 
 -12   3  12       53.11       51.24      8.57 o 
 -11   3  12       21.41       21.43      7.31 o 
 -10   3  12      381.28      333.64     11.38 o 
  -9   3  12      157.57      133.29      7.91 o 
  -8   3  12       25.04       21.06      6.12 o 
  -7   3  12      132.12      129.87      7.27 o 
  -6   3  12      492.67      481.31     11.95 o 
  -5   3  12     1541.83     1394.11     23.70 o 
  -4   3  12      320.31      307.39      7.34 o 
  -3   3  12      193.42      162.69      5.18 o 
  -2   3  12      166.32      151.55      5.57 o 
  -1   3  12        1.47        3.34      3.27 o 
   0   3  12      167.98      166.41      7.26 o 
   1   3  12     1636.79     1490.09     22.21 o 
   2   3  12      157.83      158.88      6.29 o 
   3   3  12       11.70       18.59      4.72 o 
   4   3  12      222.56      209.33      6.97 o 
   5   3  12       41.47       31.05      5.72 o 
   6   3  12      292.67      252.78     10.58 o 
   7   3  12       61.74       65.13      7.25 o 
   8   3  12        2.11       -3.91     12.60 o 
   9   3  12      246.55      249.22     12.25 o 
 -15   4  12        1.99      -10.68     10.68 o 
 -14   4  12       48.29       46.70     11.38 o 
 -13   4  12        8.29       12.71      8.78 o 
 -12   4  12       61.68       69.38      9.14 o 
 -11   4  12      132.74      120.56      9.44 o 
 -10   4  12      121.14      144.18      8.35 o 
  -9   4  12      147.05      164.33      9.07 o 
  -8   4  12       70.27       78.44      6.99 o 
  -7   4  12      532.85      528.38     14.27 o 
  -6   4  12     1204.68     1210.53     23.37 o 
  -5   4  12      444.33      432.80      9.94 o 
  -4   4  12       55.47       54.90      4.28 o 
  -3   4  12      574.24      580.34     15.81 o 
  -2   4  12      346.77      345.65      9.90 o 
  -1   4  12      230.11      251.99      7.43 o 
   0   4  12       69.64       70.81      4.89 o 
   1   4  12      627.45      647.40     12.13 o 
   2   4  12     2812.49     2757.35     41.93 o 
   3   4  12      274.19      292.51      7.96 o 
   4   4  12      259.71      294.62      8.95 o 
   5   4  12      206.78      212.80      8.25 o 
   6   4  12      212.26      240.09     11.62 o 
   7   4  12      175.79      161.91      8.56 o 
   8   4  12       27.96       25.58      7.17 o 
   9   4  12       13.53       14.57      9.33 o 
 -14   5  12       11.02        9.91     14.23 o 
 -13   5  12      143.01      143.66     11.03 o 
 -12   5  12        2.25        4.87      8.70 o 
 -11   5  12      120.16      117.88      9.80 o 
 -10   5  12      196.65      182.22      9.18 o 
  -9   5  12       34.66       37.38      9.85 o 
  -8   5  12      418.89      421.45     13.26 o 
  -7   5  12        4.20       15.26      8.60 o 
  -6   5  12      189.06      202.49      7.51 o 
  -5   5  12       41.60       29.49      7.29 o 
  -4   5  12      118.41      129.41     10.97 o 
  -3   5  12      400.72      396.53      9.63 o 
  -2   5  12        7.26       11.35      4.67 o 
  -1   5  12       18.61       18.91      4.61 o 
   0   5  12      141.65      124.54      5.58 o 
   1   5  12       38.85       33.66      6.52 o 
   2   5  12       22.61       18.32      5.70 o 
   3   5  12       18.15       29.14      5.84 o 
   4   5  12      148.79      144.49      8.33 o 
   5   5  12       64.82       66.90      7.78 o 
   6   5  12       85.98       74.75      8.11 o 
   7   5  12       71.53       78.43      7.87 o 
   8   5  12       30.06       25.28     11.82 o 
   9   5  12       64.47       74.45     29.64 o 
 -14   6  12        2.54        3.68     10.95 o 
 -13   6  12       44.62       52.45      9.95 o 
 -12   6  12        0.67        0.14      8.70 o 
 -11   6  12       97.71      105.27     16.85 o 
 -10   6  12       61.38       92.68      8.52 o 
  -9   6  12       11.84       13.11      7.03 o 
  -8   6  12      199.86      198.44     10.94 o 
  -7   6  12       19.15       11.68     15.69 o 
  -6   6  12      328.41      325.65     15.97 o 
  -5   6  12       10.65        7.69      3.85 o 
  -4   6  12      418.50      405.11     10.12 o 
  -3   6  12     1014.14      975.88     21.73 o 
  -2   6  12       72.63       81.82      8.00 o 
  -1   6  12      315.26      281.38      8.22 o 
   0   6  12       87.35       93.27      5.67 o 
   1   6  12       53.88       52.50      5.28 o 
   2   6  12      336.03      349.08     10.49 o 
   3   6  12       13.12       26.43      6.05 o 
   4   6  12      143.65      168.60     13.35 o 
   5   6  12      143.76      159.68     10.29 o 
   6   6  12       21.42       25.48      7.76 o 
   7   6  12       80.54       97.71     10.09 o 
   8   6  12        1.63       -6.54     11.04 o 
 -13   7  12       11.58       12.95     11.02 o 
 -12   7  12       76.83       80.82     11.89 o 
 -11   7  12       84.88       80.27     11.29 o 
 -10   7  12       40.44       20.45     10.43 o 
  -9   7  12      155.74      155.43     11.62 o 
  -8   7  12       54.12       48.48      9.42 o 
  -7   7  12       37.48       38.38      8.62 o 
  -6   7  12       57.20       50.65      8.88 o 
  -5   7  12        0.51       -2.04      4.84 o 
  -4   7  12      123.12      103.80      5.87 o 
  -3   7  12      106.67       91.24      5.98 o 
  -2   7  12       25.45       33.36      5.45 o 
  -1   7  12      106.65       91.42      5.95 o 
   0   7  12       88.08       95.80      5.93 o 
   1   7  12       92.14       99.39      6.61 o 
   2   7  12        0.13        0.41      5.75 o 
   3   7  12        5.02        7.55      6.85 o 
   4   7  12      124.70      103.87      8.28 o 
   5   7  12       23.78       22.97      7.19 o 
   6   7  12       24.61       30.44      8.01 o 
   7   7  12        5.78      -11.29     11.29 o 
   8   7  12        0.62        0.46     11.94 o 
 -13   8  12        0.01        2.45     11.55 o 
 -12   8  12       12.10       12.20     19.56 o 
 -11   8  12        6.93        0.38     10.90 o 
 -10   8  12       24.60        8.15     10.96 o 
  -9   8  12       54.16       44.02      9.73 o 
  -8   8  12        1.21       -3.46      8.92 o 
  -7   8  12       20.19       19.96      9.16 o 
  -6   8  12       74.58       58.61     11.76 o 
  -5   8  12       43.45       37.06      6.60 o 
  -4   8  12      371.21      396.43     10.59 o 
  -3   8  12        4.95       -0.70      5.29 o 
  -2   8  12      365.00      306.35      9.08 o 
  -1   8  12       84.24       84.32      6.15 o 
   0   8  12        2.80       -5.56      5.56 o 
   1   8  12       39.22       46.25      6.38 o 
   2   8  12       63.17       77.72      7.03 o 
   3   8  12       58.12       66.82      7.87 o 
   4   8  12       28.92       27.49      7.58 o 
   5   8  12       71.07       72.93     11.55 o 
   6   8  12       15.35       21.16     10.36 o 
   7   8  12        9.76      -14.60     16.30 o 
 -12   9  12       32.47       32.79     27.86 o 
 -11   9  12       12.54       -1.59     11.55 o 
 -10   9  12       61.48       70.10     17.19 o 
  -9   9  12        0.69       -6.86      9.75 o 
  -8   9  12       73.70       68.08     14.51 o 
  -7   9  12        1.42        9.40      9.90 o 
  -6   9  12        1.61       -6.26      8.83 o 
  -5   9  12       68.47       69.43      8.48 o 
  -4   9  12       15.33       17.39      5.82 o 
  -3   9  12        0.51       -2.09      5.82 o 
  -2   9  12        4.44        8.37      5.93 o 
  -1   9  12       48.26       58.30      6.53 o 
   0   9  12        1.49        2.93      5.77 o 
   1   9  12        9.38        5.00      6.76 o 
   2   9  12        0.50       -0.49      6.52 o 
   3   9  12       30.22       27.00      7.76 o 
   4   9  12       11.86       10.14      8.04 o 
   5   9  12       36.73       27.26      8.29 o 
   6   9  12        0.12       -6.45     10.01 o 
   7   9  12        1.57        7.80     11.21 o 
 -11  10  12        8.54      -10.31     12.14 o 
 -10  10  12       24.06       31.22     24.60 o 
  -9  10  12       10.51       19.00     11.66 o 
  -8  10  12        3.76       -4.34      9.37 o 
  -7  10  12        0.21       -9.39      9.70 o 
  -6  10  12       14.41       11.00     10.98 o 
  -5  10  12       45.97       39.15     10.55 o 
  -4  10  12       21.20       24.69      6.69 o 
  -3  10  12       30.86       36.59      8.33 o 
  -2  10  12       71.16       57.03      6.77 o 
  -1  10  12        7.12        0.45      6.08 o 
   0  10  12        0.76       -5.15      9.72 o 
   1  10  12        2.47        6.94      7.45 o 
   2  10  12       16.75       10.72      8.16 o 
   3  10  12       15.74       18.06      7.99 o 
   4  10  12        2.16        2.39     10.76 o 
   5  10  12       64.73       52.24     11.28 o 
   6  10  12       21.10       17.33     10.78 o 
 -10  11  12        1.17       -6.74     12.61 o 
  -9  11  12       32.54       41.66     12.28 o 
  -8  11  12       12.82       18.53     15.41 o 
  -7  11  12        4.60       -2.19     10.55 o 
  -6  11  12       38.94       26.57     10.66 o 
  -5  11  12        0.11        2.88     10.41 o 
  -4  11  12       24.26       32.61      7.70 o 
  -3  11  12        3.01        3.99      7.04 o 
  -2  11  12        0.06        0.55      6.42 o 
  -1  11  12       14.22       26.39      7.22 o 
   0  11  12        8.84       14.15      6.73 o 
   1  11  12       23.11       11.24      7.82 o 
   2  11  12        4.23       -8.46      8.58 o 
   3  11  12       14.35       -6.43     11.44 o 
   4  11  12       35.68       19.84     12.09 o 
   5  11  12        2.16        6.42     10.82 o 
  -8  12  12        3.27        4.19     11.29 o 
  -7  12  12       15.99       28.03     12.20 o 
  -6  12  12        5.63       -8.98     11.39 o 
  -5  12  12        1.11      -10.12     10.90 o 
  -4  12  12        0.13       10.88     11.83 o 
  -3  12  12        0.12       -7.35      7.35 o 
  -2  12  12        0.73       -7.47      7.47 o 
  -1  12  12       13.54        7.05      7.65 o 
   0  12  12        1.79        5.87      8.13 o 
   1  12  12        3.74       17.21      9.70 o 
   2  12  12        0.02       -8.30     11.08 o 
   3  12  12       17.76       31.07     11.35 o 
  -6  13  12        1.19       17.18     12.64 o 
  -5  13  12       20.12       19.35     12.33 o 
  -4  13  12        0.38        1.59     12.21 o 
  -3  13  12        0.86        4.48      8.09 o 
  -2  13  12        1.01        1.70      8.19 o 
  -1  13  12        3.94        6.40      9.07 o 
   0  13  12        1.17        1.58     11.81 o 
   1  13  12        1.24        8.10     11.63 o 
 -15   1  13        0.05        0.41     11.94 o 
 -14   1  13        1.92      -10.88     10.88 o 
 -13   1  13        2.02        9.86     16.90 o 
 -12   1  13       21.02       35.97      9.24 o 
 -11   1  13        2.03        2.30      7.15 o 
 -10   1  13       49.43       42.14      7.25 o 
  -9   1  13       16.92       30.47      6.89 o 
  -8   1  13       50.85       38.48      6.33 o 
  -7   1  13      756.59      759.71     21.73 o 
  -6   1  13       81.73       73.05      5.79 o 
  -5   1  13      174.59      183.21      7.22 o 
  -4   1  13       85.51      105.26      6.10 o 
  -3   1  13       39.34       53.89      4.14 o 
  -2   1  13      221.37      238.97      5.64 o 
  -1   1  13       61.48       61.69      4.57 o 
   0   1  13        0.79       -4.15      4.15 o 
   1   1  13       94.64       96.35      5.18 o 
   2   1  13        8.07       13.42      4.24 o 
   3   1  13        0.96       -4.38      4.38 o 
   4   1  13      196.82      180.98      8.36 o 
   5   1  13        9.21       -2.89      7.20 o 
   6   1  13        0.03       -6.36      6.36 o 
   7   1  13        2.18        2.21      8.02 o 
   8   1  13        0.37        0.37      9.09 o 
   9   1  13        3.23        2.15      9.44 o 
 -15   2  13        5.49       -8.55     11.90 o 
 -14   2  13        5.36       -3.47     11.30 o 
 -13   2  13        0.45       -6.19     10.45 o 
 -12   2  13       12.52        8.48      8.81 o 
 -11   2  13       17.89       30.11      8.69 o 
 -10   2  13        3.98       -4.84      6.84 o 
  -9   2  13       52.30       44.72      6.92 o 
  -8   2  13        0.25        0.30      6.57 o 
  -7   2  13       85.77       79.67      8.21 o 
  -6   2  13      150.81      151.41      6.85 o 
  -5   2  13        7.72        4.53      5.65 o 
  -4   2  13      595.46      612.91     11.63 o 
  -3   2  13       48.23       58.57      4.30 o 
  -2   2  13        0.85        2.37      4.05 o 
  -1   2  13        1.80        3.35      3.49 o 
   0   2  13      131.77      116.11      5.23 o 
   1   2  13       48.45       45.44      4.40 o 
   2   2  13        0.86        0.38      4.27 o 
   3   2  13      150.57      142.80      5.75 o 
   4   2  13      248.56      247.83      7.66 o 
   5   2  13       50.77       46.43      6.21 o 
   6   2  13       75.14       68.75      7.53 o 
   7   2  13       35.23       39.39      9.80 o 
   8   2  13        0.54       -2.12      7.74 o 
   9   2  13       25.50       20.03     10.06 o 
 -15   3  13        0.79       -3.88     11.48 o 
 -14   3  13        0.49       -5.20     20.16 o 
 -13   3  13        4.74        8.09      9.19 o 
 -12   3  13        4.47       -0.35      8.63 o 
 -11   3  13       30.37       30.00      8.62 o 
 -10   3  13       62.69       51.42      7.48 o 
  -9   3  13      307.73      281.32     10.86 o 
  -8   3  13       68.76       71.98      7.23 o 
  -7   3  13      161.03      136.27      7.93 o 
  -6   3  13       76.07       72.47      6.01 o 
  -5   3  13      272.68      284.70      9.57 o 
  -4   3  13        8.88        5.03      3.94 o 
  -3   3  13      128.52      139.18      5.80 o 
  -2   3  13       21.67       29.00      4.40 o 
  -1   3  13        3.28        1.94      4.23 o 
   0   3  13       77.50       72.04      5.58 o 
   1   3  13       33.76       41.15      4.40 o 
   2   3  13       74.79       67.69      5.04 o 
   3   3  13        3.15        3.22      5.00 o 
   4   3  13       26.74       15.50      5.74 o 
   5   3  13        2.79       10.31      6.10 o 
   6   3  13       30.60       30.05      7.08 o 
   7   3  13       41.55       40.09      7.68 o 
   8   3  13       13.34       -4.98      8.88 o 
   9   3  13        0.17       16.79     14.12 o 
 -14   4  13       17.85       20.92     10.96 o 
 -13   4  13       20.09        2.00      9.18 o 
 -12   4  13       54.32       57.94      9.48 o 
 -11   4  13        1.27       -6.57      7.38 o 
 -10   4  13      256.70      251.38     10.62 o 
  -9   4  13        2.66       -7.16      7.16 o 
  -8   4  13       28.42       13.30      6.81 o 
  -7   4  13       26.55       18.81      6.60 o 
  -6   4  13       23.11       31.11      5.83 o 
  -5   4  13      780.97      751.21     17.30 o 
  -4   4  13      323.20      331.37      8.86 o 
  -3   4  13      575.74      542.62     14.48 o 
  -2   4  13       25.35       19.79      5.47 o 
  -1   4  13       62.64       58.96      5.13 o 
   0   4  13      170.83      207.92      7.17 o 
   1   4  13       16.46       14.62      5.42 o 
   2   4  13      246.92      271.92      9.77 o 
   3   4  13        7.43       -1.50      4.88 o 
   4   4  13      351.18      344.39     11.08 o 
   5   4  13       21.74       23.06      6.28 o 
   6   4  13        0.85       -6.73      6.73 o 
   7   4  13       43.90       48.43      7.71 o 
   8   4  13        0.23      -10.78     12.49 o 
 -14   5  13       17.22        8.16     14.52 o 
 -13   5  13       73.04       96.60     10.98 o 
 -12   5  13        2.15        9.75      8.93 o 
 -11   5  13       83.62      101.22     21.84 o 
 -10   5  13       18.95       29.21      7.72 o 
  -9   5  13      172.72      144.86      8.88 o 
  -8   5  13       78.23       74.31      7.69 o 
  -7   5  13       22.14       21.30      8.01 o 
  -6   5  13       51.39       43.62      8.57 o 
  -5   5  13      421.94      370.94     12.26 o 
  -4   5  13        0.13        1.27      4.88 o 
  -3   5  13        8.65        8.21      4.95 o 
  -2   5  13       14.82        7.02      4.77 o 
  -1   5  13       39.23       21.06      5.39 o 
   0   5  13       56.60       36.21      5.17 o 
   1   5  13       63.36       56.70      6.11 o 
   2   5  13       22.04       11.26      6.23 o 
   3   5  13       55.36       46.52      6.54 o 
   4   5  13       17.81        6.43      7.00 o 
   5   5  13        2.93       11.28      7.70 o 
   6   5  13        4.41        4.49      7.84 o 
   7   5  13        4.80       23.39     10.70 o 
   8   5  13        2.49       -1.64     12.74 o 
 -14   6  13        3.24       22.53     14.23 o 
 -13   6  13       37.06       36.90     18.67 o 
 -12   6  13        0.33       -2.87     11.36 o 
 -11   6  13       76.79       56.01     11.66 o 
 -10   6  13       14.51       19.91      9.66 o 
  -9   6  13       89.80      102.73     15.69 o 
  -8   6  13       73.77       65.95      9.68 o 
  -7   6  13        9.44        3.63     12.03 o 
  -6   6  13      257.78      262.16     13.00 o 
  -5   6  13       15.79        5.30      7.53 o 
  -4   6  13      507.89      468.50     11.24 o 
  -3   6  13      299.19      304.47      8.84 o 
  -2   6  13      272.32      257.61      8.20 o 
  -1   6  13      322.83      332.29     12.15 o 
   0   6  13        3.72       -0.15      5.29 o 
   1   6  13       11.73       22.53      5.99 o 
   2   6  13        8.64       10.64      6.37 o 
   3   6  13        5.01       12.02      7.11 o 
   4   6  13      195.54      202.85      9.96 o 
   5   6  13       14.74       12.60      7.74 o 
   6   6  13       23.49       28.89      8.19 o 
   7   6  13       34.61       47.96     12.74 o 
   8   6  13        3.58      -12.61     12.61 o 
 -13   7  13        1.16       -4.25     11.61 o 
 -12   7  13       71.41       83.09     12.42 o 
 -11   7  13        5.67       13.56     21.93 o 
 -10   7  13       32.53       27.09     10.09 o 
  -9   7  13       50.61       49.11      9.94 o 
  -8   7  13       12.28       12.30     10.79 o 
  -7   7  13       89.09       99.53     10.24 o 
  -6   7  13        0.19        7.80      8.94 o 
  -5   7  13       22.18       22.87      7.05 o 
  -4   7  13        0.45       -0.49      5.21 o 
  -3   7  13      312.16      324.11      9.40 o 
  -2   7  13       86.67       92.91      6.29 o 
  -1   7  13       46.93       50.98      5.67 o 
   0   7  13        9.58        0.87      5.30 o 
   1   7  13        2.45        5.73      6.07 o 
   2   7  13       16.67       22.98      6.56 o 
   3   7  13       84.34       79.34      8.21 o 
   4   7  13        6.10        5.40      7.50 o 
   5   7  13       19.03       20.70      8.22 o 
   6   7  13       18.38        7.92     10.62 o 
   7   7  13       41.92       48.49     12.89 o 
 -12   8  13       60.77       65.42     12.42 o 
 -11   8  13        0.70       15.47     11.08 o 
 -10   8  13       22.45       23.53     11.82 o 
  -9   8  13       90.25      111.43     11.53 o 
  -8   8  13        1.80       10.45      9.69 o 
  -7   8  13      103.12      108.74     10.92 o 
  -6   8  13       39.55       37.16      9.81 o 
  -5   8  13       67.64       84.58      8.65 o 
  -4   8  13      509.20      512.68     19.35 o 
  -3   8  13       77.16       98.01      6.62 o 
  -2   8  13        4.70        2.32      5.76 o 
  -1   8  13      142.22      131.68      7.18 o 
   0   8  13       65.89       69.03      6.32 o 
   1   8  13       52.59       50.24      6.80 o 
   2   8  13       69.80       83.76      8.43 o 
   3   8  13       87.70      129.03      9.22 o 
   4   8  13      275.50      288.96     12.27 o 
   5   8  13       38.57       66.28      9.04 o 
   6   8  13        4.90        8.02     11.22 o 
 -12   9  13        3.57       23.12     14.82 o 
 -11   9  13       29.34       35.26     12.49 o 
 -10   9  13        4.34        3.38     11.58 o 
  -9   9  13        2.06       -9.94      9.94 o 
  -8   9  13      106.95      135.03     15.90 o 
  -7   9  13        0.66       -5.10     10.40 o 
  -6   9  13       97.23       85.04     12.36 o 
  -5   9  13       61.16       64.34     10.30 o 
  -4   9  13       35.17       47.84      8.25 o 
  -3   9  13       66.27       85.57      7.00 o 
  -2   9  13       86.38       69.31      6.88 o 
  -1   9  13       66.89       80.86      9.28 o 
   0   9  13       14.07       18.00      6.21 o 
   1   9  13       24.34       21.28      7.38 o 
   2   9  13       35.07       33.73      8.13 o 
   3   9  13       37.81       33.80      8.42 o 
   4   9  13       12.83       18.64     11.89 o 
   5   9  13        1.40        1.79     16.07 o 
   6   9  13        0.75       -2.96     11.34 o 
 -11  10  13        2.69       16.60     14.23 o 
 -10  10  13       55.85       48.88     13.08 o 
  -9  10  13        8.37        0.45     10.65 o 
  -8  10  13       70.79       80.92     11.65 o 
  -7  10  13       10.11       25.86     10.52 o 
  -6  10  13       18.38       27.72     10.41 o 
  -5  10  13       12.63       11.08     10.73 o 
  -4  10  13        2.22        8.49      8.38 o 
  -3  10  13       22.18       45.51      7.21 o 
  -2  10  13       58.80       83.82      7.45 o 
  -1  10  13      244.69      256.41      9.50 o 
   0  10  13       29.61       40.40      7.88 o 
   1  10  13       13.49       11.26      7.61 o 
   2  10  13       27.97       50.57      8.83 o 
   3  10  13       37.74       43.17     12.84 o 
   4  10  13       29.12       22.13     11.03 o 
   5  10  13       32.35       34.94     11.23 o 
  -9  11  13       74.20       71.80     14.48 o 
  -8  11  13        1.52        2.60     11.16 o 
  -7  11  13       21.38       15.34     11.48 o 
  -6  11  13        7.12       15.28     10.90 o 
  -5  11  13        0.12       22.77     11.48 o 
  -4  11  13       13.59       20.39     10.01 o 
  -3  11  13        1.38        7.85      7.14 o 
  -2  11  13        0.39        5.27      7.05 o 
  -1  11  13        0.30       -6.22      7.00 o 
   0  11  13        0.69       -6.56      8.19 o 
   1  11  13        0.26       11.57      8.04 o 
   2  11  13        0.11      -11.13     11.13 o 
   3  11  13        0.03       -5.47     11.03 o 
  -8  12  13        1.09        7.13     12.30 o 
  -7  12  13        5.78       21.51     12.90 o 
  -6  12  13       10.70       22.95     12.32 o 
  -5  12  13        6.43        4.56     12.09 o 
  -4  12  13       64.04       96.68     12.76 o 
  -3  12  13        0.54       -1.49      8.88 o 
  -2  12  13       16.75       20.61      8.02 o 
  -1  12  13       29.26       46.55      7.99 o 
   0  12  13        6.29       -7.08     10.47 o 
   1  12  13       43.48       54.46     12.00 o 
   2  12  13       27.01       18.44     11.47 o 
  -5  13  13        0.08      -12.45     26.08 o 
  -4  13  13        0.34       -6.72     12.87 o 
  -3  13  13       11.21        4.14      9.45 o 
  -2  13  13        5.45        3.66      9.28 o 
  -1  13  13        0.77       -8.16     11.86 o 
 -15   0  14       18.98       -4.15     17.19 o 
 -14   0  14       65.87       67.58     17.19 o 
 -13   0  14        0.00       11.26     14.82 o 
 -12   0  14      162.80      176.00     14.53 o 
 -11   0  14       22.31       32.36     11.62 o 
 -10   0  14      177.05      204.65     24.31 o 
  -9   0  14        1.99       11.75      9.60 o 
  -8   0  14      379.30      349.89     17.07 o 
  -7   0  14      666.28      715.48     25.47 o 
  -6   0  14      238.45      231.85     10.70 o 
  -5   0  14       16.71        2.94     12.01 o 
  -4   0  14      383.20      386.71     14.33 o 
  -3   0  14      369.29      313.22     12.62 o 
  -2   0  14     1063.13     1084.87     24.06 o 
  -1   0  14      171.83      194.73      8.15 o 
   0   0  14      845.16      886.30     21.00 o 
   1   0  14      379.74      386.88     12.57 o 
   2   0  14      207.74      234.46      9.68 o 
   3   0  14      411.52      415.10     16.43 o 
   4   0  14      135.82      148.84     11.55 o 
   5   0  14       22.59       45.49     10.94 o 
   6   0  14       50.43       63.21     10.17 o 
   7   0  14      130.77      151.47     15.13 o 
   8   0  14      144.74      177.71     27.27 o 
 -15   1  14      120.36      140.95     14.00 o 
 -14   1  14      165.66      178.38     14.23 o 
 -13   1  14       42.54       56.56     13.93 o 
 -12   1  14      148.45      180.65     13.56 o 
 -11   1  14      230.98      231.80     10.22 o 
 -10   1  14      101.49      110.93      8.64 o 
  -9   1  14      127.10      131.32      8.33 o 
  -8   1  14      221.53      213.11     14.11 o 
  -7   1  14      693.81      683.71     22.33 o 
  -6   1  14     1374.54     1358.37     29.33 o 
  -5   1  14        8.78        0.95      5.58 o 
  -4   1  14        7.74        8.75      5.10 o 
  -3   1  14      209.71      223.47      6.92 o 
  -2   1  14       10.81       10.57      4.67 o 
  -1   1  14      150.99      166.61      5.75 o 
   0   1  14        6.63       -3.36      4.30 o 
   1   1  14       90.15      103.75      5.41 o 
   2   1  14       78.00      110.20      7.14 o 
   3   1  14        0.77        3.48      4.84 o 
   4   1  14       21.45       30.50      6.52 o 
   5   1  14       28.65       28.56      6.29 o 
   6   1  14       41.37       24.32      7.16 o 
   7   1  14        4.73        8.32      7.52 o 
   8   1  14       28.70       36.24      9.70 o 
 -14   2  14       24.09       25.03     11.65 o 
 -13   2  14        0.76       -0.68      9.52 o 
 -12   2  14        8.34       -7.98      7.98 o 
 -11   2  14        1.40        0.89      7.64 o 
 -10   2  14       86.70       97.45      8.44 o 
  -9   2  14      128.78      134.39     11.64 o 
  -8   2  14      323.85      342.69     15.41 o 
  -7   2  14      239.10      248.90     16.43 o 
  -6   2  14       57.47       74.95      9.04 o 
  -5   2  14      220.61      235.81      8.62 o 
  -4   2  14      719.54      722.02     16.27 o 
  -3   2  14      392.96      390.13      9.47 o 
  -2   2  14      262.00      233.97      7.97 o 
  -1   2  14      766.68      770.94     15.79 o 
   0   2  14      630.84      582.95     11.93 o 
   1   2  14      949.88      954.66     15.88 o 
   2   2  14       49.01       57.96      5.14 o 
   3   2  14      134.78      163.58      6.28 o 
   4   2  14      177.61      204.17      7.38 o 
   5   2  14      195.83      217.24      9.29 o 
   6   2  14      117.29      138.63      9.24 o 
   7   2  14      137.63      141.83     10.27 o 
   8   2  14      106.56      132.54     11.35 o 
 -14   3  14      195.21      246.88     16.90 o 
 -13   3  14       39.10       57.37     17.02 o 
 -12   3  14       53.10       53.59      9.63 o 
 -11   3  14       37.38       46.43      8.24 o 
 -10   3  14       78.48       82.01      8.16 o 
  -9   3  14      490.81      477.97     14.67 o 
  -8   3  14       35.37       30.13      8.30 o 
  -7   3  14      466.58      470.56     14.40 o 
  -6   3  14      761.71      760.28     18.41 o 
  -5   3  14      151.55      154.07      7.43 o 
  -4   3  14      251.18      276.33     16.19 o 
  -3   3  14       91.16      101.33      5.75 o 
  -2   3  14      213.69      215.35      7.34 o 
  -1   3  14        6.80       13.23      4.84 o 
   0   3  14       52.93       79.55      7.31 o 
   1   3  14       72.49       83.93      6.60 o 
   2   3  14        9.53       14.38      6.45 o 
   3   3  14        0.70       -3.10      5.37 o 
   4   3  14       83.11       74.61      6.68 o 
   5   3  14       10.60       14.49      6.74 o 
   6   3  14       35.10       29.49      7.15 o 
   7   3  14        0.44        3.03      7.95 o 
   8   3  14        3.16       -6.64      9.62 o 
 -14   4  14       41.36       41.77     12.07 o 
 -13   4  14       18.92       10.58      9.51 o 
 -12   4  14        1.28       -6.69      9.18 o 
 -11   4  14        8.50       20.96      8.34 o 
 -10   4  14        4.73       -7.77      7.77 o 
  -9   4  14       10.50       18.61      7.64 o 
  -8   4  14       19.48       16.53      7.55 o 
  -7   4  14      116.89      126.00      9.93 o 
  -6   4  14       42.99       51.50      7.77 o 
  -5   4  14      301.55      301.61     11.45 o 
  -4   4  14      326.41      331.45     10.42 o 
  -3   4  14      138.68      144.45      6.55 o 
  -2   4  14      377.55      364.65      9.72 o 
  -1   4  14      172.26      156.60      6.64 o 
   0   4  14       79.28       89.50      8.71 o 
   1   4  14      383.60      341.12     10.46 o 
   2   4  14      189.53      183.59      8.05 o 
   3   4  14      241.18      247.58      9.03 o 
   4   4  14      122.14      128.50     11.90 o 
   5   4  14      234.61      241.35     14.00 o 
   6   4  14      133.72      159.68     10.37 o 
   7   4  14       28.03       36.39     15.74 o 
   8   4  14       21.76       27.94     12.15 o 
 -14   5  14        7.13       16.71     11.73 o 
 -13   5  14        9.85        5.81     10.25 o 
 -12   5  14       54.09       53.37     10.21 o 
 -11   5  14       87.41       78.97      9.23 o 
 -10   5  14      256.07      252.36     16.20 o 
  -9   5  14       23.62       29.24     21.28 o 
  -8   5  14      119.17      120.14     10.63 o 
  -7   5  14      197.86      189.06     11.35 o 
  -6   5  14      132.53      100.80      9.60 o 
  -5   5  14       16.32       26.86      7.32 o 
  -4   5  14       50.01       48.95      6.18 o 
  -3   5  14      404.53      442.54     12.19 o 
  -2   5  14       47.81       39.22      6.38 o 
  -1   5  14      125.65      132.87      6.64 o 
   0   5  14        8.19       10.69      6.34 o 
   1   5  14       27.98       34.75      6.27 o 
   2   5  14       28.28       32.67      7.11 o 
   3   5  14       80.33       99.91     10.27 o 
   4   5  14        0.07        4.81      7.99 o 
   5   5  14        2.40        4.85     11.64 o 
   6   5  14        0.05        7.58      9.33 o 
   7   5  14        2.46        1.79     12.81 o 
 -13   6  14        0.48        2.74     12.20 o 
 -12   6  14       15.02        8.52     12.20 o 
 -11   6  14       28.77       38.40     11.74 o 
 -10   6  14        6.41       12.59      9.66 o 
  -9   6  14       22.57        9.90      9.60 o 
  -8   6  14       29.70       30.71      9.92 o 
  -7   6  14      124.74      115.39     10.35 o 
  -6   6  14        0.39        2.76      8.78 o 
  -5   6  14      147.90      147.05     10.18 o 
  -4   6  14       37.05       31.91      6.44 o 
  -3   6  14      145.04      129.39      6.71 o 
  -2   6  14       23.90       37.49      5.69 o 
  -1   6  14      112.36      110.93      6.68 o 
   0   6  14      229.75      240.39      9.16 o 
   1   6  14       36.20       41.74      8.33 o 
   2   6  14        4.15        2.56      6.61 o 
   3   6  14       13.73       11.42      7.96 o 
   4   6  14      144.41      132.50     17.37 o 
   5   6  14       69.98       82.45      9.41 o 
   6   6  14       28.54       36.14     11.19 o 
   7   6  14        2.71       -5.27     14.82 o 
 -13   7  14        0.51       -4.74     12.35 o 
 -12   7  14       31.41       41.21     11.96 o 
 -11   7  14      167.18      169.64     14.63 o 
 -10   7  14        0.92       -9.99      9.99 o 
  -9   7  14      138.64      135.79     12.08 o 
  -8   7  14       22.53       25.92      9.92 o 
  -7   7  14       44.45       56.43     10.18 o 
  -6   7  14       41.10       39.56      9.03 o 
  -5   7  14        1.08        1.05      7.72 o 
  -4   7  14       80.30       69.19      7.10 o 
  -3   7  14        6.37        3.75      5.74 o 
  -2   7  14        2.71       -0.84      5.62 o 
  -1   7  14       18.09       21.82      5.83 o 
   0   7  14       68.63       94.74      7.57 o 
   1   7  14       41.20       48.36      6.93 o 
   2   7  14       54.90       51.05      7.54 o 
   3   7  14        0.13       -6.07      7.99 o 
   4   7  14        7.21       18.66      8.52 o 
   5   7  14        0.52        5.11      8.49 o 
   6   7  14        3.76       -0.14     21.97 o 
 -12   8  14        0.15       -9.17     12.49 o 
 -11   8  14        0.55        1.72     11.55 o 
 -10   8  14       19.35        9.42     11.05 o 
  -9   8  14        4.42       -6.75     10.43 o 
  -8   8  14        4.05        4.22     15.53 o 
  -7   8  14       14.27       20.69     10.29 o 
  -6   8  14        7.87       -2.76     10.18 o 
  -5   8  14       39.79       36.15     10.18 o 
  -4   8  14      143.48      155.95      8.59 o 
  -3   8  14        4.40        4.38      6.18 o 
  -2   8  14        3.14        5.41      6.85 o 
  -1   8  14       19.70       20.59      7.80 o 
   0   8  14        1.62        5.12      7.08 o 
   1   8  14       34.27       29.52      7.30 o 
   2   8  14       26.44       21.13      7.78 o 
   3   8  14        2.87       -2.15      8.36 o 
   4   8  14       56.10       48.71      8.81 o 
   5   8  14        7.19        8.62     11.01 o 
   6   8  14       30.48       41.75     13.33 o 
 -11   9  14        6.09        3.82     13.02 o 
 -10   9  14       28.21       33.79     12.61 o 
  -9   9  14       60.52       69.60     11.55 o 
  -8   9  14        4.83       13.59     10.96 o 
  -7   9  14       37.23       30.43     11.01 o 
  -6   9  14       40.29       27.47     11.27 o 
  -5   9  14       20.24       28.05     10.73 o 
  -4   9  14      110.56      102.01      9.62 o 
  -3   9  14       14.64       14.71      6.63 o 
  -2   9  14       43.12       38.98      7.16 o 
  -1   9  14       35.01       35.82      6.97 o 
   0   9  14        0.12       -3.66      7.59 o 
   1   9  14        6.46        0.64      8.72 o 
   2   9  14        2.34       -2.42      8.53 o 
   3   9  14        4.00      -10.01     10.01 o 
   4   9  14        1.56        5.63     11.95 o 
   5   9  14        0.08       -5.08     11.04 o 
 -10  10  14        1.14      -13.02     13.02 o 
  -9  10  14        3.00       -9.06     11.81 o 
  -8  10  14       27.21       20.35     11.55 o 
  -7  10  14       26.95       26.67     11.65 o 
  -6  10  14        9.26       12.52     12.45 o 
  -5  10  14       31.31        8.59     10.91 o 
  -4  10  14        0.49       -8.39      9.34 o 
  -3  10  14        1.71        6.96      7.19 o 
  -2  10  14       22.25       17.29      6.87 o 
  -1  10  14       10.79       -0.79      8.48 o 
   0  10  14        0.20       -7.68      7.68 o 
   1  10  14        8.07        7.05      9.26 o 
   2  10  14        8.38        2.08     10.10 o 
   3  10  14       13.30       10.96     13.76 o 
   4  10  14       23.79       16.46     11.70 o 
  -8  11  14        8.67       11.87     12.21 o 
  -7  11  14        2.74       -1.25     11.46 o 
  -6  11  14       53.71       71.97     13.78 o 
  -5  11  14        1.49       11.28     11.84 o 
  -4  11  14        5.07        5.06     17.12 o 
  -3  11  14       13.28       22.45      8.51 o 
  -2  11  14        2.96       -2.91      7.47 o 
  -1  11  14       12.62       23.86      8.47 o 
   0  11  14        0.49        1.12      8.71 o 
   1  11  14        0.16      -11.43     11.43 o 
   2  11  14        0.36       -8.02     11.75 o 
  -6  12  14        7.82        9.31     12.52 o 
  -5  12  14        0.99       -6.66     12.40 o 
  -4  12  14        0.83       22.35     13.22 o 
  -3  12  14        1.61       15.22      9.61 o 
  -2  12  14        1.02        7.91      8.18 o 
  -1  12  14        0.85       -4.33     10.82 o 
   0  12  14        0.00       -0.09     10.29 o 
 -14   1  15        3.38        6.81     12.14 o 
 -13   1  15        4.50        4.19     10.26 o 
 -12   1  15        2.50       -2.94      8.17 o 
 -11   1  15       30.97       43.74      8.75 o 
 -10   1  15       24.73       20.93      8.11 o 
  -9   1  15        1.53       -0.63      7.71 o 
  -8   1  15       24.26       31.79      7.70 o 
  -7   1  15       91.18       80.46      8.98 o 
  -6   1  15       36.93       31.33      6.39 o 
  -5   1  15        2.14       -0.72      5.29 o 
  -4   1  15      517.00      539.45     12.56 o 
  -3   1  15       10.44        7.99      6.36 o 
  -2   1  15       25.91       35.94      9.24 o 
  -1   1  15        0.01       -0.80      5.53 o 
   0   1  15        6.65        2.85      5.81 o 
   1   1  15       29.51       41.80      5.39 o 
   2   1  15       26.22       20.53      5.25 o 
   3   1  15       83.90       83.74      5.89 o 
   4   1  15        1.80       -3.54      6.64 o 
   5   1  15        7.52        4.76      6.98 o 
   6   1  15        0.01       -1.21      8.35 o 
   7   1  15        0.96       -2.09      7.36 o 
 -14   2  15        0.09        6.49     12.07 o 
 -13   2  15        1.82        2.94      9.98 o 
 -12   2  15        0.60       -3.66      8.24 o 
 -11   2  15        1.74       -0.36      8.06 o 
 -10   2  15        1.38        0.28      7.90 o 
  -9   2  15        0.92        5.31      7.71 o 
  -8   2  15       28.99       23.27      7.33 o 
  -7   2  15       70.60       68.10      7.61 o 
  -6   2  15      213.70      226.24     16.71 o 
  -5   2  15        0.11       -0.62      5.91 o 
  -4   2  15      112.61      102.12      8.32 o 
  -3   2  15       74.52       68.92      8.20 o 
  -2   2  15       13.66       17.46      5.78 o 
  -1   2  15      126.94      141.05      7.27 o 
   0   2  15        0.26       -1.28      6.03 o 
   1   2  15       62.26       71.47      6.89 o 
   2   2  15       82.34       61.39      6.23 o 
   3   2  15      192.43      201.95      7.77 o 
   4   2  15       88.38      107.08      6.78 o 
   5   2  15        5.05       -6.02      9.07 o 
   6   2  15       15.34       17.44      8.12 o 
   7   2  15        1.68       -9.39      9.39 o 
 -14   3  15       13.00       17.22     12.53 o 
 -13   3  15        1.87      -10.05     10.05 o 
 -12   3  15       12.13       -2.28     10.04 o 
 -11   3  15        7.28        0.47      8.64 o 
 -10   3  15       32.29       36.93      8.59 o 
  -9   3  15       62.87       81.59      8.36 o 
  -8   3  15        0.90       -1.15      7.35 o 
  -7   3  15       24.29       27.04      7.32 o 
  -6   3  15       29.54       26.65      9.42 o 
  -5   3  15      160.12      161.21      9.22 o 
  -4   3  15        1.39       -7.08      7.08 o 
  -3   3  15      168.67      189.86      9.67 o 
  -2   3  15       15.03       16.45      5.47 o 
  -1   3  15        2.65        6.90      5.92 o 
   0   3  15       94.88      104.20      6.81 o 
   1   3  15        8.21       11.23      6.20 o 
   2   3  15       19.08        3.05      6.20 o 
   3   3  15       95.78       87.68      7.46 o 
   4   3  15       11.13       16.03      7.58 o 
   5   3  15        0.11        6.02      8.27 o 
   6   3  15        3.32       12.95     10.01 o 
   7   3  15        4.04        0.41     11.21 o 
 -14   4  15       43.28       57.51     17.19 o 
 -13   4  15        0.14      -10.10     10.10 o 
 -12   4  15       20.39       22.44     10.21 o 
 -11   4  15        2.70       -8.74      8.74 o 
 -10   4  15        0.57       -5.49      8.17 o 
  -9   4  15        3.02       -0.93      7.86 o 
  -8   4  15        5.22       -1.56      9.12 o 
  -7   4  15      187.01      192.45     12.07 o 
  -6   4  15       16.10       22.95      9.22 o 
  -5   4  15        2.73       -4.65      7.58 o 
  -4   4  15       54.00       64.72     12.27 o 
  -3   4  15        2.24       -4.40      5.33 o 
  -2   4  15       46.63       53.34      5.85 o 
  -1   4  15       11.92       14.83      6.47 o 
   0   4  15       19.68       19.21      6.74 o 
   1   4  15        6.85        5.63      6.75 o 
   2   4  15        1.16        7.75      6.48 o 
   3   4  15      270.42      293.37     11.17 o 
   4   4  15       20.00       28.68      7.91 o 
   5   4  15       29.34       52.73      8.66 o 
   6   4  15        0.37       -8.78      8.78 o 
   7   4  15        2.06       22.29     17.52 o 
 -13   5  15       87.92       96.24     14.25 o 
 -12   5  15       42.51       22.13     12.12 o 
 -11   5  15       24.99       38.93     10.55 o 
 -10   5  15       63.53       55.26     10.67 o 
  -9   5  15        9.86        7.29      9.81 o 
  -8   5  15        2.12       -5.01     11.12 o 
  -7   5  15       11.21       12.20      9.47 o 
  -6   5  15        9.07       -4.64      9.42 o 
  -5   5  15       83.05       86.56      8.29 o 
  -4   5  15        0.93       -0.03      7.93 o 
  -3   5  15       15.30       21.37      5.74 o 
  -2   5  15       10.11        5.06      5.59 o 
  -1   5  15        0.43        6.19      6.37 o 
   0   5  15       89.17      104.64      7.62 o 
   1   5  15       32.63       31.50      7.07 o 
   2   5  15        9.82       12.24      8.16 o 
   3   5  15       10.19       21.83      7.95 o 
   4   5  15       11.49        8.96      8.66 o 
   5   5  15        3.78        1.59      8.72 o 
   6   5  15        1.00      -19.04     20.75 o 
 -13   6  15       20.48       21.22     13.64 o 
 -12   6  15       10.59      -12.28     12.28 o 
 -11   6  15        0.59       -4.92     10.96 o 
 -10   6  15        8.21       17.84     10.58 o 
  -9   6  15       22.27        6.25     10.36 o 
  -8   6  15       57.40       60.83     13.19 o 
  -7   6  15        1.56       11.40      9.91 o 
  -6   6  15       66.50       53.17     10.04 o 
  -5   6  15       52.69       47.72      8.52 o 
  -4   6  15        3.44       -4.09      8.07 o 
  -3   6  15        7.58        2.67      5.84 o 
  -2   6  15       10.33       11.39      6.04 o 
  -1   6  15      181.15      191.75      8.92 o 
   0   6  15       71.50       74.62      7.47 o 
   1   6  15       45.91       47.11     10.88 o 
   2   6  15       12.34       21.18      7.34 o 
   3   6  15       58.17       65.53      9.29 o 
   4   6  15        7.68       20.45     11.21 o 
   5   6  15        2.73        7.78     14.52 o 
   6   6  15       23.15        6.52     12.57 o 
 -12   7  15       62.14       74.61     14.26 o 
 -11   7  15       14.77       33.08     12.89 o 
 -10   7  15       10.62       21.65     11.21 o 
  -9   7  15      101.25      125.63     12.58 o 
  -8   7  15        3.59       -3.93     10.14 o 
  -7   7  15       63.05       59.16     11.15 o 
  -6   7  15        6.90       -2.37     12.16 o 
  -5   7  15        9.24        6.77      8.20 o 
  -4   7  15       41.12       50.37      8.99 o 
  -3   7  15        9.28       12.60      6.85 o 
  -2   7  15       53.40       63.74      6.84 o 
  -1   7  15       21.66       16.33      7.43 o 
   0   7  15       59.94       70.13      7.73 o 
   1   7  15       52.58       91.33      8.24 o 
   2   7  15       10.24        7.76      8.18 o 
   3   7  15        2.54       -3.24      8.00 o 
   4   7  15        1.15        2.50      8.77 o 
   5   7  15       11.98       15.40     11.87 o 
 -11   8  15        0.05        2.90     13.27 o 
 -10   8  15        1.29      -11.31     11.31 o 
  -9   8  15       58.62       56.01     15.44 o 
  -8   8  15        0.15      -10.52     10.52 o 
  -7   8  15        8.83      -10.46     10.46 o 
  -6   8  15       28.91       45.44     17.14 o 
  -5   8  15       35.30       34.00     10.92 o 
  -4   8  15      123.19      120.45     10.48 o 
  -3   8  15       17.24       21.20      7.73 o 
  -2   8  15        1.74       -3.29      6.54 o 
  -1   8  15       53.76       73.36     11.66 o 
   0   8  15      109.31      111.36      8.71 o 
   1   8  15        1.96       11.67      7.72 o 
   2   8  15       26.08       11.76      8.96 o 
   3   8  15       39.00       31.70      9.30 o 
   4   8  15       32.10       36.36     11.82 o 
   5   8  15       13.01        4.56     11.55 o 
 -10   9  15       11.41        7.17     24.01 o 
  -9   9  15        1.43        2.62     11.31 o 
  -8   9  15       68.03       82.02     12.75 o 
  -7   9  15       39.84       44.22     17.13 o 
  -6   9  15        4.74       -0.69     14.23 o 
  -5   9  15       88.23       82.48     14.13 o 
  -4   9  15       45.77       37.82     14.20 o 
  -3   9  15       61.30       62.68      8.43 o 
  -2   9  15        2.97        5.97      6.97 o 
  -1   9  15        1.20       -7.14      7.47 o 
   0   9  15       17.35       23.05      9.71 o 
   1   9  15       11.59       10.22      8.04 o 
   2   9  15        0.61       -3.81      9.08 o 
   3   9  15        7.22       12.09     12.66 o 
   4   9  15        0.31       10.68     11.76 o 
  -9  10  15        6.55      -11.99     11.99 o 
  -8  10  15       13.29        4.86     11.88 o 
  -7  10  15       41.43       40.39     12.13 o 
  -6  10  15        0.61       -6.27     11.59 o 
  -5  10  15       23.49       27.73     16.38 o 
  -4  10  15        1.77        8.61      9.97 o 
  -3  10  15        3.06       14.89      8.60 o 
  -2  10  15       43.23       44.97      7.94 o 
  -1  10  15        9.79       15.62      8.69 o 
   0  10  15       20.90       26.95      8.39 o 
   1  10  15       15.66       22.85     10.01 o 
   2  10  15       33.88       21.77     20.78 o 
  -7  11  15        1.42       15.67     12.36 o 
  -6  11  15       48.28       63.74     16.98 o 
  -5  11  15        6.48       13.67     12.49 o 
  -4  11  15       31.55       53.86     12.51 o 
  -3  11  15        1.06        3.19     11.64 o 
  -2  11  15        0.13       -3.69      7.88 o 
  -1  11  15        7.69       18.31      9.17 o 
   0  11  15        0.48        3.92     15.83 o 
   1  11  15        6.53       14.13     12.44 o 
 -14   0  16        0.87       10.67     17.79 o 
 -13   0  16       49.31       24.53     12.93 o 
 -12   0  16        3.69        4.03     20.45 o 
 -11   0  16        2.56       -5.18     12.37 o 
 -10   0  16       30.53       27.49     11.73 o 
  -9   0  16       65.77       74.99     12.93 o 
  -8   0  16       96.89       92.10     12.93 o 
  -7   0  16       15.13       23.10     20.16 o 
  -6   0  16      109.33      106.44      9.95 o 
  -5   0  16      115.89      103.68      9.73 o 
  -4   0  16      330.25      352.99     19.65 o 
  -3   0  16        0.63       -8.94     14.52 o 
  -2   0  16       15.75       -2.37     12.58 o 
  -1   0  16       77.45       80.13     14.84 o 
   0   0  16      279.38      235.47     17.13 o 
   1   0  16       78.84       98.07     10.48 o 
   2   0  16      109.03      113.77      9.34 o 
   3   0  16       58.29       50.82      8.98 o 
   4   0  16       18.37       13.51     10.73 o 
   5   0  16       34.18       45.34     10.91 o 
   6   0  16       47.84       54.06     11.85 o 
   7   0  16       93.28      123.90     30.23 o 
 -14   1  16       32.76       33.66     13.20 o 
 -13   1  16       28.92       20.24     10.77 o 
 -12   1  16       42.99       47.54      9.67 o 
 -11   1  16      137.93      136.04     10.00 o 
 -10   1  16       72.10       83.85      9.51 o 
  -9   1  16       94.91       96.91      8.95 o 
  -8   1  16      154.03      185.26     11.72 o 
  -7   1  16      154.94      173.52     14.12 o 
  -6   1  16      117.19      136.32      8.14 o 
  -5   1  16      186.00      204.14      9.19 o 
  -4   1  16      260.98      277.07     10.49 o 
  -3   1  16      617.89      624.30     18.87 o 
  -2   1  16       49.69       63.85      9.31 o 
  -1   1  16        2.00       -8.47      8.78 o 
   0   1  16      208.94      205.06      8.52 o 
   1   1  16      114.25      116.34      7.61 o 
   2   1  16      126.10      136.25      8.33 o 
   3   1  16       68.41       80.57      7.78 o 
   4   1  16       81.04       85.03      8.00 o 
   5   1  16        6.32        4.85      7.10 o 
   6   1  16       15.72       25.77      7.64 o 
 -14   2  16        2.37       -9.44     13.04 o 
 -13   2  16       12.58       16.52     11.04 o 
 -12   2  16        2.86       10.96      9.43 o 
 -11   2  16        2.15        6.50      8.68 o 
 -10   2  16       21.39       10.17      8.69 o 
  -9   2  16       10.42       16.56      8.47 o 
  -8   2  16        1.71       -5.36      7.64 o 
  -7   2  16       15.98       21.98      8.12 o 
  -6   2  16      140.80      159.16      9.95 o 
  -5   2  16        6.96       17.17      8.24 o 
  -4   2  16        3.30      -11.37     12.24 o 
  -3   2  16      140.46      140.09     10.31 o 
  -2   2  16       65.55       51.24      9.89 o 
  -1   2  16      234.22      218.01      8.57 o 
   0   2  16      294.99      291.46     10.11 o 
   1   2  16       12.49       11.64      6.90 o 
   2   2  16      187.18      187.33     10.16 o 
   3   2  16       11.59        7.92      6.95 o 
   4   2  16       68.54       66.81      8.53 o 
   5   2  16       70.76       73.17     10.21 o 
   6   2  16       18.54       30.58      9.30 o 
 -13   3  16       38.16       51.54     12.85 o 
 -12   3  16       20.07       21.88      9.33 o 
 -11   3  16      121.23      157.25     15.83 o 
 -10   3  16       64.48       68.75      9.07 o 
  -9   3  16      125.74      128.71      9.68 o 
  -8   3  16       75.80       82.10     11.81 o 
  -7   3  16       65.38       49.34      9.73 o 
  -6   3  16      404.65      429.35     14.54 o 
  -5   3  16      323.72      313.00     12.66 o 
  -4   3  16      169.69      186.62     18.14 o 
  -3   3  16      147.41      157.71      9.98 o 
  -2   3  16      190.37      179.03      9.94 o 
  -1   3  16       16.53       23.35      6.64 o 
   0   3  16       76.40       80.19      7.17 o 
   1   3  16        5.33       16.33      6.54 o 
   2   3  16        1.28        3.95      6.93 o 
   3   3  16       83.70      101.90      8.99 o 
   4   3  16        1.63       11.34      7.87 o 
   5   3  16        3.49       -5.82      9.19 o 
   6   3  16        3.35        5.20     12.15 o 
 -13   4  16        0.37       10.43     17.66 o 
 -12   4  16       14.64       11.00     10.62 o 
 -11   4  16        1.50       12.82     10.72 o 
 -10   4  16       35.08       49.49     11.28 o 
  -9   4  16        0.11        0.19     10.06 o 
  -8   4  16       12.88        4.50      9.55 o 
  -7   4  16       11.07        9.87     13.04 o 
  -6   4  16       25.92       17.56     10.24 o 
  -5   4  16        0.78       -7.99      7.99 o 
  -4   4  16       14.76       18.73      8.16 o 
  -3   4  16       33.32       27.32      8.40 o 
  -2   4  16       29.12       26.85      8.44 o 
  -1   4  16       64.42       63.39      7.73 o 
   0   4  16        6.32       -1.70      6.87 o 
   1   4  16        1.52       -7.08      7.08 o 
   2   4  16      286.56      265.96     12.03 o 
   3   4  16       42.24       41.63      8.22 o 
   4   4  16       22.90       10.80      8.28 o 
   5   4  16       48.91       57.93      9.77 o 
   6   4  16       13.54        0.10     12.40 o 
 -13   5  16        5.45        0.31     13.11 o 
 -12   5  16      123.76      128.25     16.01 o 
 -11   5  16        5.62       -7.11     11.04 o 
 -10   5  16      107.08       87.23     11.77 o 
  -9   5  16       19.94       24.42     12.55 o 
  -8   5  16      120.35      112.67     12.01 o 
  -7   5  16      179.44      193.53     14.74 o 
  -6   5  16        1.28       -5.29     11.05 o 
  -5   5  16      162.58      172.85     10.19 o 
  -4   5  16       26.95       39.68      8.59 o 
  -3   5  16      134.78      122.05      9.54 o 
  -2   5  16       83.63       96.78      7.81 o 
  -1   5  16       18.45       11.83      7.45 o 
   0   5  16      145.05      158.66      8.94 o 
   1   5  16        0.77        2.53      9.94 o 
   2   5  16        4.21       14.07      7.59 o 
   3   5  16       17.81       34.77      8.70 o 
   4   5  16        1.22        0.00      8.71 o 
   5   5  16       18.43       18.93     12.30 o 
 -12   6  16        0.26       12.88     13.42 o 
 -11   6  16       62.03       81.75     12.22 o 
 -10   6  16       11.13       10.58     11.27 o 
  -9   6  16        1.05      -11.01     11.01 o 
  -8   6  16        9.43        6.26     10.73 o 
  -7   6  16       13.24       -2.16     12.63 o 
  -6   6  16        0.69        3.47     10.67 o 
  -5   6  16        2.63       -8.67      8.67 o 
  -4   6  16        8.87        3.92     14.89 o 
  -3   6  16        1.28       -8.42      8.42 o 
  -2   6  16        0.20       11.12      7.39 o 
  -1   6  16        2.91       -7.38      7.38 o 
   0   6  16       32.59       18.21      9.41 o 
   1   6  16        4.36        5.61      7.73 o 
   2   6  16       58.00       76.11      9.73 o 
   3   6  16       52.15       70.43      9.89 o 
   4   6  16        7.59       -6.82      9.42 o 
   5   6  16       27.56       40.88     12.32 o 
 -11   7  16       49.48       66.41     14.18 o 
 -10   7  16        6.38        7.91     11.16 o 
  -9   7  16        0.37      -10.77     11.33 o 
  -8   7  16       99.42       97.58     12.39 o 
  -7   7  16        9.08        1.81     11.10 o 
  -6   7  16       20.61       -1.29     16.18 o 
  -5   7  16       27.34        9.58     12.55 o 
  -4   7  16        3.96        6.78     10.01 o 
  -3   7  16       15.53       24.22      9.20 o 
  -2   7  16       11.87       10.15      7.61 o 
  -1   7  16       79.69       82.35      8.46 o 
   0   7  16       63.51       59.42      8.63 o 
   1   7  16       12.62       34.72      8.19 o 
   2   7  16        0.21        2.81     10.10 o 
   3   7  16       98.79      134.45     10.83 o 
   4   7  16        2.31       12.75     11.93 o 
 -10   8  16        4.89        7.56     12.58 o 
  -9   8  16       10.44      -14.04     16.44 o 
  -8   8  16        0.12       14.71     11.83 o 
  -7   8  16       51.29       30.16     16.37 o 
  -6   8  16       41.86       48.82     11.91 o 
  -5   8  16        0.12        1.71     10.84 o 
  -4   8  16       18.10       19.58      9.12 o 
  -3   8  16        2.12       -1.41      9.35 o 
  -2   8  16       16.81        1.50      7.93 o 
  -1   8  16       38.10       43.03      8.25 o 
   0   8  16       17.15        7.49      8.12 o 
   1   8  16        0.94        9.39      8.45 o 
   2   8  16       18.01       15.93      9.18 o 
   3   8  16       17.16       22.28     11.77 o 
  -9   9  16       29.14       53.84     19.45 o 
  -8   9  16        4.47        7.32     12.64 o 
  -7   9  16        0.68       -3.96     12.03 o 
  -6   9  16        1.35       16.55     12.33 o 
  -5   9  16        9.63        7.86     14.64 o 
  -4   9  16       44.34       49.42     10.32 o 
  -3   9  16        0.53       -8.50      9.91 o 
  -2   9  16       12.20       11.05      9.71 o 
  -1   9  16       73.11       83.66      9.13 o 
   0   9  16        5.98        1.32      8.85 o 
   1   9  16        0.34        5.96      9.73 o 
   2   9  16        0.74        9.49     11.33 o 
  -8  10  16       23.96       25.12     12.76 o 
  -7  10  16        0.03      -12.52     12.52 o 
  -6  10  16       11.78        8.63     11.99 o 
  -5  10  16        0.46        1.31     12.52 o 
  -4  10  16        1.06       -4.92     11.77 o 
  -3  10  16        2.52        4.03     13.83 o 
  -2  10  16        9.90        7.70     10.49 o 
  -1  10  16        6.89       16.77      9.09 o 
   0  10  16       11.51       11.66     10.71 o 
   1  10  16        1.42        9.07     12.35 o 
  -5  11  16       49.26       64.92     13.05 o 
  -4  11  16        6.16        5.15     13.50 o 
  -3  11  16        4.21       18.95     12.58 o 
  -2  11  16        0.07        5.00     11.31 o 
 -13   1  17        4.49       10.71     10.26 o 
 -12   1  17        1.84       -2.39      9.63 o 
 -11   1  17       40.01       36.73      9.75 o 
 -10   1  17        2.48        1.61     10.56 o 
  -9   1  17        3.76       -8.38      8.38 o 
  -8   1  17       19.14       35.47      9.17 o 
  -7   1  17        4.01        6.12      8.98 o 
  -6   1  17       11.99        9.91      8.81 o 
  -5   1  17       80.44       81.77      9.57 o 
  -4   1  17       91.30       80.09     10.37 o 
  -3   1  17       56.63       53.30     10.44 o 
  -2   1  17       20.98       21.58      9.87 o 
  -1   1  17       39.08       52.64     10.74 o 
   0   1  17        2.81        3.28     10.44 o 
   1   1  17        0.13        2.66     10.74 o 
   2   1  17        7.43        7.21      8.48 o 
   3   1  17       10.14        3.41      8.17 o 
   4   1  17        0.62        0.23      9.93 o 
   5   1  17        1.26       10.68      9.70 o 
 -13   2  17        0.87        5.02     12.65 o 
 -12   2  17        0.38      -10.67     11.04 o 
 -11   2  17       15.84       17.38      9.49 o 
 -10   2  17        5.67        2.65      9.25 o 
  -9   2  17        0.76        5.16      8.76 o 
  -8   2  17        6.81       -3.38     10.48 o 
  -7   2  17       11.60        0.15      9.70 o 
  -6   2  17        1.00       -0.85      8.73 o 
  -5   2  17       33.94       32.11      8.79 o 
  -4   2  17       70.61       62.02     11.69 o 
  -3   2  17       39.27       39.20     15.42 o 
  -2   2  17        0.42        1.90     10.17 o 
  -1   2  17        2.27       -2.73     10.28 o 
   0   2  17        0.57       -8.14      8.14 o 
   1   2  17       28.48       42.35      7.68 o 
   2   2  17       53.41       56.72      8.14 o 
   3   2  17        0.83        0.92      8.80 o 
   4   2  17       11.12       17.70      9.86 o 
   5   2  17        9.07        2.82     15.57 o 
 -13   3  17       11.71        8.86     11.23 o 
 -12   3  17        0.14       -0.57      9.88 o 
 -11   3  17       19.45       21.93      9.65 o 
 -10   3  17        9.59       24.02     11.28 o 
  -9   3  17       28.44       21.96     11.28 o 
  -8   3  17       18.76       15.79     10.98 o 
  -7   3  17        3.91       17.08     10.78 o 
  -6   3  17       26.28       36.01     14.71 o 
  -5   3  17        8.17       -3.96      8.38 o 
  -4   3  17        0.65        1.68      8.29 o 
  -3   3  17       96.92       90.97     12.93 o 
  -2   3  17       82.38       78.86     20.40 o 
  -1   3  17       23.68        2.41     10.07 o 
   0   3  17       21.24       17.75      7.32 o 
   1   3  17        3.69       -7.31      7.31 o 
   2   3  17       17.74       15.76      7.73 o 
   3   3  17        2.51        3.16      7.93 o 
   4   3  17        2.80       -3.57      8.73 o 
   5   3  17        0.39      -13.52     13.52 o 
 -12   4  17        1.46       -9.77     11.91 o 
 -11   4  17       16.75        9.67     11.71 o 
 -10   4  17        2.91      -14.17     14.17 o 
  -9   4  17       10.25        1.59     11.04 o 
  -8   4  17      107.02       85.36     12.72 o 
  -7   4  17        6.01        3.35      9.85 o 
  -6   4  17        6.51       -3.79     10.61 o 
  -5   4  17        3.35        2.54     10.44 o 
  -4   4  17       98.94      112.74     10.65 o 
  -3   4  17        0.23       14.05     17.09 o 
  -2   4  17        0.56        1.77     11.62 o 
  -1   4  17        1.62       -0.45      8.48 o 
   0   4  17       15.07       12.06      7.72 o 
   1   4  17        8.83       -3.25      7.70 o 
   2   4  17       53.32       56.76      8.52 o 
   3   4  17       21.37       20.71      9.47 o 
   4   4  17       12.20        3.65      9.62 o 
   5   4  17        5.88        4.45     14.18 o 
 -12   5  17        1.59       -0.52     13.11 o 
 -11   5  17        6.73        4.56     11.91 o 
 -10   5  17      110.97      105.38     12.64 o 
  -9   5  17       14.07       13.22     13.32 o 
  -8   5  17       32.80       29.73     11.35 o 
  -7   5  17        2.73        8.92     10.39 o 
  -6   5  17        9.28       -2.81     10.44 o 
  -5   5  17        1.20        8.44      8.94 o 
  -4   5  17       11.41       15.58      8.83 o 
  -3   5  17      104.91      134.47     26.94 o 
  -2   5  17       14.70      -12.33     13.30 o 
  -1   5  17       55.69       63.51      9.97 o 
   0   5  17       41.07       37.59      8.24 o 
   1   5  17        0.40        1.60      8.09 o 
   2   5  17        2.15       -5.81      8.87 o 
   3   5  17       20.69       40.47      9.34 o 
   4   5  17       14.39       23.30     12.52 o 
 -11   6  17        0.61       -6.18     12.27 o 
 -10   6  17        7.05       -6.17     11.65 o 
  -9   6  17       39.50       41.17     12.34 o 
  -8   6  17        0.78       11.86     11.66 o 
  -7   6  17       14.61        0.36     11.06 o 
  -6   6  17        9.16        3.98     11.27 o 
  -5   6  17        6.72       -0.61     10.62 o 
  -4   6  17        0.35       20.33      9.24 o 
  -3   6  17       13.13       10.33     12.22 o 
  -2   6  17        3.66       11.42     17.08 o 
  -1   6  17       10.82        6.19      7.64 o 
   0   6  17        0.22        3.98      8.07 o 
   1   6  17        2.23        9.19      8.54 o 
   2   6  17       72.06       79.08     10.40 o 
   3   6  17       28.99       49.86     10.23 o 
   4   6  17       10.35       22.51     12.63 o 
 -11   7  17       25.14       26.35     12.51 o 
 -10   7  17        8.91        4.58     12.12 o 
  -9   7  17       50.78       79.31     23.03 o 
  -8   7  17       30.37       41.84     12.51 o 
  -7   7  17        0.94      -11.56     12.03 o 
  -6   7  17       93.19      108.09     16.67 o 
  -5   7  17        2.67        5.65     12.07 o 
  -4   7  17       23.21       28.42      9.81 o 
  -3   7  17       50.39       50.88     13.67 o 
  -2   7  17        0.61        0.43     13.05 o 
  -1   7  17       29.58       23.32      8.21 o 
   0   7  17       28.04       33.48      8.47 o 
   1   7  17        8.49       15.77      8.60 o 
   2   7  17        3.36       -4.81      8.96 o 
   3   7  17        0.57        2.33     12.15 o 
 -10   8  17        0.06      -12.88     20.16 o 
  -9   8  17        1.21       -0.80     12.35 o 
  -8   8  17        0.36      -10.62     12.12 o 
  -7   8  17       15.12       -9.79     12.27 o 
  -6   8  17       23.05       26.76     12.64 o 
  -5   8  17        0.10       20.00     11.39 o 
  -4   8  17       19.83       -4.37     13.80 o 
  -3   8  17        4.44       -6.11     12.74 o 
  -2   8  17        3.75      -11.74     15.76 o 
  -1   8  17       39.62       28.95      8.93 o 
   0   8  17        2.62        2.69      8.92 o 
   1   8  17        8.03        4.03      9.33 o 
   2   8  17        6.11        3.98     12.10 o 
  -8   9  17        6.67       23.73     13.13 o 
  -7   9  17       13.81       11.11     13.14 o 
  -6   9  17        2.03       -8.59     12.77 o 
  -5   9  17       54.43       78.06     14.07 o 
  -4   9  17       14.50       -2.32     12.78 o 
  -3   9  17       21.01       42.99     14.09 o 
  -2   9  17        1.52       13.74     14.01 o 
  -1   9  17       12.92       12.70     10.51 o 
   0   9  17       35.13       46.11      9.69 o 
   1   9  17        6.16        0.89     11.69 o 
  -6  10  17        7.38       12.24     12.91 o 
  -5  10  17        0.13        2.35     13.50 o 
  -4  10  17        0.18       -3.57     13.21 o 
  -3  10  17        1.74       11.89     14.48 o 
  -2  10  17       13.80       18.22     14.11 o 
 -12   0  18        0.84       -8.69     28.46 o 
 -11   0  18        7.71      -16.45     19.86 o 
 -10   0  18       38.03       53.08     14.04 o 
  -9   0  18        3.36       -6.49     13.60 o 
  -8   0  18       16.83       20.50     20.45 o 
  -7   0  18       22.35       40.91     24.31 o 
  -6   0  18       92.20       86.78     15.67 o 
  -5   0  18      353.20      364.09     21.02 o 
  -4   0  18       67.49       76.91     24.60 o 
  -3   0  18       55.32       29.13     14.53 o 
  -2   0  18       61.30       44.12     16.04 o 
  -1   0  18      230.11      226.26     21.64 o 
   0   0  18       22.40       29.63     16.55 o 
   1   0  18       51.79       46.04     20.45 o 
   2   0  18        0.43        0.01     17.39 o 
   3   0  18       41.63       33.40     33.79 o 
   4   0  18       41.19       32.61     24.31 o 
 -12   1  18        7.16       27.57     10.67 o 
 -11   1  18       22.71       15.39     10.38 o 
 -10   1  18       16.86       31.89     10.25 o 
  -9   1  18       50.46       72.47     13.31 o 
  -8   1  18       87.43       98.09     12.43 o 
  -7   1  18      147.19      150.30     20.19 o 
  -6   1  18      230.00      209.50     14.82 o 
  -5   1  18        1.51       -3.51     12.29 o 
  -4   1  18       15.29       13.40     11.53 o 
  -3   1  18       92.37       91.98     11.63 o 
  -2   1  18        4.74       12.96     10.93 o 
  -1   1  18       98.47       97.99     12.14 o 
   0   1  18      131.57      155.10     12.63 o 
   1   1  18      119.97      140.58     12.63 o 
   2   1  18       73.34      101.84     12.98 o 
   3   1  18       42.88       62.89     14.69 o 
   4   1  18       24.63       45.62     13.14 o 
 -12   2  18        4.67        1.46     10.36 o 
 -11   2  18       37.12       34.44     10.07 o 
 -10   2  18        0.39       11.05     11.79 o 
  -9   2  18       11.24        9.46     11.79 o 
  -8   2  18        9.24       21.24     11.71 o 
  -7   2  18        1.64       -0.32     10.85 o 
  -6   2  18       63.11      105.05     21.97 o 
  -5   2  18       61.10       65.86     12.91 o 
  -4   2  18       13.47       -3.32     11.63 o 
  -3   2  18       20.05       29.69     11.06 o 
  -2   2  18        0.68        5.69     10.49 o 
  -1   2  18        9.56        7.59     10.55 o 
   0   2  18       13.64        2.14     11.26 o 
   1   2  18       17.36       13.33     11.81 o 
   2   2  18        6.60        7.09      9.12 o 
   3   2  18        0.20       -1.54     13.16 o 
   4   2  18       11.34       25.17     10.69 o 
 -12   3  18        0.19        6.00     12.51 o 
 -11   3  18        8.15        5.73     15.28 o 
 -10   3  18       11.20        7.78     13.96 o 
  -9   3  18       19.75       18.23     11.28 o 
  -8   3  18       39.46       50.69     13.76 o 
  -7   3  18       36.38       30.82     11.78 o 
  -6   3  18      262.53      291.71     20.81 o 
  -5   3  18       14.16       23.84     12.34 o 
  -4   3  18        9.42        1.03     12.38 o 
  -3   3  18      101.97      118.39     14.19 o 
  -2   3  18       56.15       66.04     13.76 o 
  -1   3  18      119.18      114.88     14.45 o 
   0   3  18        9.43       20.44     11.48 o 
   1   3  18       44.69       52.87      9.87 o 
   2   3  18       27.34       33.28      9.79 o 
   3   3  18       19.24       19.23      9.78 o 
   4   3  18        0.40        7.24     12.04 o 
 -12   4  18       20.91        2.47     12.66 o 
 -11   4  18       17.06       35.11     13.52 o 
 -10   4  18        1.62      -12.08     12.08 o 
  -9   4  18       20.73        1.29     11.62 o 
  -8   4  18        0.19      -11.23     11.48 o 
  -7   4  18        3.46      -12.75     12.75 o 
  -6   4  18       13.45        5.79     15.34 o 
  -5   4  18        0.22        0.65      9.59 o 
  -4   4  18        3.38       -1.94     12.53 o 
  -3   4  18        0.66        0.37     13.05 o 
  -2   4  18        0.53      -12.79     13.24 o 
  -1   4  18        0.38        5.95     13.63 o 
   0   4  18       11.61       15.32     14.23 o 
   1   4  18       12.66        1.93     10.67 o 
   2   4  18        0.68       -6.41      9.92 o 
   3   4  18        1.42       14.86      9.97 o 
 -11   5  18        0.22       16.99     12.77 o 
 -10   5  18        0.28       17.32     12.46 o 
  -9   5  18      115.89      128.72     13.73 o 
  -8   5  18        0.31       10.25     13.17 o 
  -7   5  18       66.38       68.40     13.08 o 
  -6   5  18        8.79        9.42     11.43 o 
  -5   5  18        6.15        1.66     11.71 o 
  -4   5  18      127.43      155.03     25.08 o 
  -3   5  18       47.76       61.74     13.55 o 
  -2   5  18       57.17       55.77     13.67 o 
  -1   5  18       19.20       17.95     13.33 o 
   0   5  18       12.75       15.03     10.39 o 
   1   5  18       14.09       19.17      8.86 o 
   2   5  18       37.19       35.92      9.58 o 
   3   5  18        0.97       24.16     13.66 o 
 -10   6  18        3.88      -12.57     12.57 o 
  -9   6  18        0.29        1.07     11.92 o 
  -8   6  18       74.50       84.43     13.50 o 
  -7   6  18        1.12       -6.52     11.77 o 
  -6   6  18        9.02        2.43     11.86 o 
  -5   6  18        4.85        7.74     21.23 o 
  -4   6  18        0.03        2.55     13.13 o 
  -3   6  18        7.77        3.48     13.25 o 
  -2   6  18        0.42        3.31     13.10 o 
  -1   6  18        4.79       26.96     13.82 o 
   0   6  18        0.59        2.64     10.45 o 
   1   6  18       14.25       16.14      8.92 o 
   2   6  18        1.08       23.65     10.26 o 
  -9   7  18       10.25        5.76     12.76 o 
  -8   7  18        5.77        9.34     12.50 o 
  -7   7  18        1.41        1.28     12.42 o 
  -6   7  18        8.32      -12.64     12.64 o 
  -5   7  18       33.70       30.15     19.02 o 
  -4   7  18        2.24        7.06     14.25 o 
  -3   7  18       12.33        2.27     13.32 o 
  -2   7  18       21.42       30.46     13.50 o 
  -1   7  18       17.15       -3.38     13.69 o 
   0   7  18        6.64       14.11     10.27 o 
   1   7  18        0.41       18.32     10.15 o 
  -8   8  18       25.18       22.75     13.69 o 
  -7   8  18        1.52        1.58     14.44 o 
  -6   8  18        8.18        1.68     13.19 o 
  -5   8  18        1.24        0.55     12.24 o 
  -4   8  18       15.16        7.18     18.14 o 
  -3   8  18        0.23       28.50     14.51 o 
  -2   8  18        0.56       13.39     14.04 o 
  -1   8  18        8.58       -6.98     14.24 o 
   0   8  18        0.98        2.44     14.12 o 
  -6   9  18       16.02       22.69     13.23 o 
  -5   9  18        0.52      -11.97     20.43 o 
  -4   9  18        2.96        4.01     19.58 o 
  -3   9  18        1.29        5.74     14.91 o 
  -2   9  18       14.42       12.04     14.79 o 
 -11   1  19        1.16        2.07     10.67 o 
 -10   1  19        0.35        1.31     12.14 o 
  -9   1  19        1.92       -6.30     14.62 o 
  -8   1  19       14.90       26.16     12.34 o 
  -7   1  19        0.07        1.83     21.05 o 
  -6   1  19        0.94       -0.32     16.20 o 
  -5   1  19        0.03        7.89     13.25 o 
  -4   1  19       15.82        3.40     10.92 o 
  -3   1  19       42.04       37.64     11.93 o 
  -2   1  19       47.71       62.64     12.19 o 
  -1   1  19        1.49       -2.96     11.32 o 
   0   1  19        3.41        5.43     11.89 o 
   1   1  19        0.32       -7.07     12.56 o 
   2   1  19        2.38       11.66     12.37 o 
   3   1  19        5.56        4.31     18.20 o 
 -11   2  19        2.47       -2.96     12.37 o 
 -10   2  19        0.31       -0.44     11.56 o 
  -9   2  19        0.93       -5.59     11.95 o 
  -8   2  19        0.71       -3.34     12.51 o 
  -7   2  19        4.27        9.25     17.05 o 
  -6   2  19        8.95       -6.64     16.52 o 
  -5   2  19        4.99       -3.19     22.83 o 
  -4   2  19        0.16      -11.14     13.01 o 
  -3   2  19       22.84       23.56     13.66 o 
  -2   2  19       14.72        0.48     11.68 o 
  -1   2  19       25.04        9.93     11.66 o 
   0   2  19        6.88        1.71     11.99 o 
   1   2  19        0.06       16.07     12.66 o 
   2   2  19        7.54       15.86     17.11 o 
   3   2  19        3.05       19.92     15.13 o 
 -11   3  19       24.29       33.29     13.30 o 
 -10   3  19        3.03        1.37     12.93 o 
  -9   3  19        5.89        5.53     12.90 o 
  -8   3  19        6.94       -0.12     12.58 o 
  -7   3  19        0.10       -6.50     11.23 o 
  -6   3  19       23.54       31.72     18.03 o 
  -5   3  19       27.26       26.98     13.68 o 
  -4   3  19        8.19        5.09     14.33 o 
  -3   3  19        6.94       12.66     13.72 o 
  -2   3  19        5.03       -3.71     13.76 o 
  -1   3  19        0.75      -13.84     13.84 o 
   0   3  19        6.07      -12.67     12.67 o 
   1   3  19        0.90      -12.02     12.02 o 
   2   3  19        4.70        1.72     15.03 o 
 -11   4  19        2.90       -2.89     12.85 o 
 -10   4  19       23.52       37.99     12.95 o 
  -9   4  19       15.01       23.93     13.14 o 
  -8   4  19        6.82       16.28     11.85 o 
  -7   4  19        2.37       11.22     12.20 o 
  -6   4  19       12.68       22.03     18.65 o 
  -5   4  19       39.05       50.95     23.42 o 
  -4   4  19        0.03       -9.53     13.86 o 
  -3   4  19        0.21      -10.03     14.05 o 
  -2   4  19       14.31       12.65     14.20 o 
  -1   4  19       13.32       24.65     14.62 o 
   0   4  19        3.20      -14.30     14.30 o 
   1   4  19       12.92       19.98     15.06 o 
   2   4  19        0.51        2.99     18.81 o 
 -10   5  19       14.36       27.49     13.44 o 
  -9   5  19        2.44       -3.87     13.01 o 
  -8   5  19       24.38       33.78     12.58 o 
  -7   5  19       51.96       75.04     13.18 o 
  -6   5  19       11.21       29.20     13.00 o 
  -5   5  19       15.30       24.53     19.04 o 
  -4   5  19       12.31        7.75     18.57 o 
  -3   5  19        1.34      -17.43     23.98 o 
  -2   5  19        7.59        9.31     14.62 o 
  -1   5  19        4.49       20.26     14.64 o 
   0   5  19       22.14       14.22     15.44 o 
   1   5  19        3.23        0.57     14.48 o 
  -9   6  19       20.35        9.44     23.88 o 
  -8   6  19        2.52       -0.87     16.00 o 
  -7   6  19       18.59       14.12     12.68 o 
  -6   6  19        7.52       12.47     12.68 o 
  -5   6  19        0.49        8.62     17.66 o 
  -4   6  19        4.17       10.30     15.05 o 
  -3   6  19        5.69        6.28     13.67 o 
  -2   6  19        1.05       -0.02     14.45 o 
  -1   6  19        5.03        6.65     14.58 o 
   0   6  19        0.97       12.92     14.78 o 
   1   6  19        3.98       -1.55     16.85 o 
  -8   7  19        2.33       -5.21     13.63 o 
  -7   7  19        4.86       -6.48     12.61 o 
  -6   7  19       11.38        8.72     13.92 o 
  -5   7  19        6.08      -16.85     19.83 o 
  -4   7  19       13.09       52.30     20.00 o 
  -3   7  19       15.08        8.41     15.21 o 
  -2   7  19       12.16        2.09     14.80 o 
  -1   7  19        2.15      -12.79     14.86 o 
  -6   8  19        0.06       36.76     32.01 o 
  -5   8  19        0.78      -13.59     20.25 o 
  -4   8  19        0.82       14.44     49.21 o 
  -3   8  19        4.53        2.68     16.28 o 
 -10   0  20       57.66       54.54     28.46 o 
  -9   0  20        0.62      -14.82     26.68 o 
  -8   0  20        7.92       29.05     27.27 o 
  -7   0  20      130.38      147.62     29.05 o 
  -6   0  20       44.75       37.35     26.08 o 
  -5   0  20        0.56       -1.98     31.12 o 
  -4   0  20        1.66      -16.36     17.79 o 
  -3   0  20       36.71       21.72     17.47 o 
  -2   0  20       73.78       91.74     19.27 o 
  -1   0  20       21.59       15.75     18.23 o 
   0   0  20       10.31       24.19     19.07 o 
   1   0  20       26.99       46.68     19.23 o 
 -10   1  20        0.87      -15.49     21.40 o 
  -9   1  20        1.96       -9.19     18.44 o 
  -8   1  20       51.93       70.36     19.49 o 
  -7   1  20       48.02       41.77     19.49 o 
  -6   1  20        0.45       22.84     17.72 o 
  -5   1  20        6.67       27.75     14.15 o 
  -4   1  20       47.59       50.38     12.07 o 
  -3   1  20       78.93       62.03     13.12 o 
  -2   1  20        4.10        6.63     12.65 o 
  -1   1  20       11.80       17.37     12.92 o 
   0   1  20      100.05      101.79     14.21 o 
   1   1  20       23.80       47.83     13.84 o 
 -10   2  20       55.11       61.20     13.57 o 
  -9   2  20        2.95      -11.71     13.30 o 
  -8   2  20       14.28        3.70     19.49 o 
  -7   2  20       16.07       -0.82     35.87 o 
  -6   2  20       23.47       39.20     19.23 o 
  -5   2  20        0.50        9.38     14.38 o 
  -4   2  20        5.65       -0.03     13.32 o 
  -3   2  20       10.50      -12.72     14.52 o 
  -2   2  20       43.86       46.94     13.17 o 
  -1   2  20        4.08        0.83     12.54 o 
   0   2  20       58.55       61.18     15.78 o 
   1   2  20       22.19       39.39     14.07 o 
 -10   3  20       21.22       13.51     13.81 o 
  -9   3  20        5.69        7.96     13.50 o 
  -8   3  20        2.14      -10.81     18.32 o 
  -7   3  20        3.55        3.03     18.39 o 
  -6   3  20        0.22       -5.98     18.22 o 
  -5   3  20       34.36       49.45     19.69 o 
  -4   3  20        8.28       29.69     14.95 o 
  -3   3  20       43.62       48.28     20.20 o 
  -2   3  20       11.41        9.90     14.78 o 
  -1   3  20        4.15        4.90     15.01 o 
   0   3  20       50.78       63.16     16.08 o 
   1   3  20       28.20       38.01     13.66 o 
  -9   4  20       28.10       10.65     14.00 o 
  -8   4  20        0.35      -13.14     13.14 o 
  -7   4  20        9.03      -19.07     19.07 o 
  -6   4  20       12.57      -16.07     19.04 o 
  -5   4  20        0.45      -19.04     19.04 o 
  -4   4  20        1.68       33.48     15.06 o 
  -3   4  20        2.88       -8.07     15.04 o 
  -2   4  20       12.77       24.02     15.23 o 
  -1   4  20        1.60       -9.78     15.24 o 
   0   4  20        0.66       -0.66     16.36 o 
  -8   5  20        0.63       10.27     13.70 o 
  -7   5  20        5.71       -5.08     18.80 o 
  -6   5  20        3.05       -1.09     18.81 o 
  -5   5  20        2.29       -8.89     17.55 o 
  -4   5  20       16.84       29.88     16.85 o 
  -3   5  20       12.91        9.35     15.28 o 
  -2   5  20       10.96       23.12     15.47 o 
  -1   5  20        7.36       18.34     15.90 o 
  -7   6  20       22.62       10.18     18.84 o 
  -6   6  20        0.59       -3.38     19.46 o 
  -5   6  20       13.60      -17.28     19.07 o 
  -4   6  20        5.86       30.00     16.38 o 
  -3   6  20        2.28       14.28     16.12 o 
  -2   6  20       10.07       26.32     15.72 o 
  -9   1  21       12.62       25.79     21.05 o 
  -8   1  21        0.01       20.65     20.30 o 
  -7   1  21        0.37      -10.62     25.49 o 
  -6   1  21        1.43      -19.49     19.49 o 
  -5   1  21        2.91      -14.70     14.70 o 
  -4   1  21        1.75        0.58     15.74 o 
  -3   1  21       10.43        6.68     13.36 o 
  -2   1  21        1.98      -13.39     13.39 o 
  -1   1  21        0.13       -2.33     13.47 o 
  -8   2  21        0.54        8.82     20.53 o 
  -7   2  21        2.71        6.77     20.11 o 
  -6   2  21        0.52       11.28     20.53 o 
  -5   2  21        0.15       -3.03     20.11 o 
  -4   2  21        8.76      -16.90     16.90 o 
  -3   2  21        3.20      -14.79     15.68 o 
  -2   2  21        1.50       -3.41     15.79 o 
  -1   2  21        4.44        8.12     14.12 o 
  -8   3  21        7.76       10.46     21.17 o 
  -7   3  21        1.23       13.01     31.12 o 
  -6   3  21        2.90       -6.46     19.33 o 
  -5   3  21        0.07        8.97     20.33 o 
  -4   3  21        0.80       30.39     22.12 o 
  -3   3  21       22.30       24.80     15.71 o 
  -2   3  21       23.72        3.82     15.96 o 
  -7   4  21        2.43      -15.48     20.30 o 
  -6   4  21        4.52       33.57     20.95 o 
  -5   4  21        4.71       12.39     38.83 o 
  -4   4  21        1.67      -15.64     15.64 o 
  -3   4  21        2.10        1.67     16.04 o 
                                                 
